# Supplementary material for: The first native Pyrgodesmidae (Diplopoda, Polydesmida) from Australia
Source: Zookeys. 2012 Aug 28;(217):63–85. doi: 10.3897/zookeys.217.3809 (PMC3433703; doi:10.3897/zookeys.217.3809)
Supplement: XML Treatment for Asticopyrgodesmus maiala [file zookeys.217.3809-treatment2.xml]

<!DOCTYPE tp:taxon-treatment
  PUBLIC "-//TaxonX//DTD Taxonomic Treatment Publishing DTD v0 20100105//EN" "tax-treatment-NSO.dtd">
<tp:taxon-treatment xmlns:tp="http://www.plazi.org/taxpub"><tp:treatment-meta><mixed-citation publication-type="journal"><person-group><name><surname>Mesibov</surname><given-names>Robert</given-names></name></person-group><article-title>The first native Pyrgodesmidae (Diplopoda, Polydesmida) from Australia</article-title><source>Zookeys</source><day>28</day><month>8</month><year>2012</year><volume>2012</volume><issue>217</issue><fpage>63</fpage><lpage>85</lpage><pub-id pub-id-type="doi">10.3897/zookeys.217.3809</pub-id></mixed-citation></tp:treatment-meta><tp:nomenclature><tp:taxon-name>
                            <tp:taxon-name-part taxon-name-part-type="genus">Asticopyrgodesmus</tp:taxon-name-part>
                            <tp:taxon-name-part taxon-name-part-type="species">maiala</tp:taxon-name-part>
                        <object-id xmlns:xlink="http://www.w3.org/1999/xlink" xlink:type="simple">urn:lsid:zoobank.org:act:0A82744F-470C-4E28-9F49-774229BC8FF4</object-id>
								<object-id xmlns:xlink="http://www.w3.org/1999/xlink" xlink:type="simple">http://species-id.net/wiki/Asticopyrgodesmus_maiala</object-id>
								</tp:taxon-name><tp:taxon-authority>Mesibov</tp:taxon-authority><tp:taxon-status xmlns:xlink="http://www.w3.org/1999/xlink" xlink:type="simple">sp. n.</tp:taxon-status><xref ref-type="fig" rid="F2">Figs 2A, 2C</xref><xref ref-type="fig" rid="F3">, 3A</xref><xref ref-type="fig" rid="F4">, 4A</xref><xref ref-type="fig" rid="F5">, 5A</xref><xref ref-type="fig" rid="F6">, 6A</xref><xref ref-type="fig" rid="F7">, 7A, 7B</xref></tp:nomenclature><tp:treatment-sec sec-type="Holotype"><title>Holotype.</title><p>Male, Maiala National Park, Qld, <named-content xmlns:xlink="http://www.w3.org/1999/xlink" content-type="dwc:verbatimCoordinates" xlink:type="simple">27°20'S, 152°46'E</named-content> ±2 km, 635 m, 13 March 1973, R.J. Kohout, ANIC berlesate 450, rainforest, ANIC 64-000219.</p><p><bold>Paratypes.</bold> <bold>ANIC:</bold> 7 males, 1 female, details as for holotype, 64-000218; 9 males, 7 females, same details but R.W. Taylor, ANIC berlesate 451, 64-000220.</p></tp:treatment-sec><tp:treatment-sec sec-type="Other material"><title>Other material.</title><p><bold>ANIC:</bold> 38 males, 4 females, 1 stadium 6 female, Joalah National Park [now the Joalah section of Tamborine National Park], Qld, <named-content xmlns:xlink="http://www.w3.org/1999/xlink" content-type="dwc:verbatimCoordinates" xlink:type="simple">27°55'S, 153°12'E</named-content> ±2 km, 380 m, 14 March 1973, R.J. Kohout, ANIC berlesate 454, rainforest, 64-000221; 13 males, 14 females, same details but ANIC berlesate 453, 64-000222; 8 males, same details but ANIC berlesate 452, 64-000223; 9 males, same locality but <named-content xmlns:xlink="http://www.w3.org/1999/xlink" content-type="dwc:verbatimCoordinates" xlink:type="simple">27°56'S, 153°12'E</named-content> ±2 km, 18-21 October 1978, J. Lawrence and T.A. Weir, ANIC berlesate 653, rainforest litter, 64-000224; 10 males, 2 females, same locality but <named-content xmlns:xlink="http://www.w3.org/1999/xlink" content-type="dwc:verbatimCoordinates" xlink:type="simple">27°58'S, 153°11'E</named-content> ±2 km, 23 July 1979, J. Lawrence, ANIC berlesate 656, flood debris and leaf litter, 64-000225; 2 males, O'Reillys, Lamington National Park, Qld, <named-content xmlns:xlink="http://www.w3.org/1999/xlink" content-type="dwc:verbatimCoordinates" xlink:type="simple">28°14'S, 153°08'E</named-content> ±2 km, 920 m, 21 March 1973, R.W. Taylor, ANIC berlesate 459, rainforest, 64-000226; 14 males, 1 female, same locality but 22-27 November 1978, J. Lawrence and T.A. Weir, ANIC berlesate 655, rainforest litter, 64-000227. <bold>QM:</bold> 5 males, 6 females, O'Reillys Guesthouse, Lamington National Park, Qld, <named-content xmlns:xlink="http://www.w3.org/1999/xlink" content-type="dwc:verbatimCoordinates" xlink:type="simple">28°14'08"S, 153°08'12"E</named-content> ±500 m, 900 m, 14 December 1981, R. Raven, G. Monteith and D. Yeates, QM berlesate 377, rainforest, sieved litter, S92790; 1 male, Mistake Mountains via Goomburra, Sylvesters Track, Qld, <named-content xmlns:xlink="http://www.w3.org/1999/xlink" content-type="dwc:verbatimCoordinates" xlink:type="simple">27°58'37"S, 152°22'58"E</named-content> ±500 m, 1040 m, 21-22 November 1987, P.M. Johns, rainforest logs and litter, S92788; 1 male, Springbrook Repeater, Qld, <named-content xmlns:xlink="http://www.w3.org/1999/xlink" content-type="dwc:verbatimCoordinates" xlink:type="simple">28°14'23"S, 153°15'58"E</named-content> ±500 m, 1000 m, 14 March 1997, G. Monteith and E. Russell, QM berlesate 922, rainforest, sieved litter, S40086; 2 males, 1 female, Mt Superbus, Qld, <named-content xmlns:xlink="http://www.w3.org/1999/xlink" content-type="dwc:verbatimCoordinates" xlink:type="simple">28°13'31"S, 152°27'17"E</named-content> ±500 m, 1370 m, 24 October 1998, G. Monteith, QM berlesate 973, rainforest, stick brushing, S92789.<!--PageBreak--><!--PageBreak--></p><p><bold>Diagnosis.</bold> Readily distinguished from <italic><tp:taxon-name>Asticopyrgodesmus lamingtonensis</tp:taxon-name></italic> sp. n. in having head + 19 rings, anterior margin of paranota higher than posterior margin, ozopores on porosteles on rings 5, 7, 9, 10, 12, 13, 15.</p></tp:treatment-sec><tp:treatment-sec sec-type="Description"><title>Description.</title><p>Colour in alcohol light yellowish brown with sparse encrustation of soil particles on vertex, collum, tergites, metatergites and preanal ring. Males and females with head + 19 rings. Male and female approximate measurements: length ca 5 mm; ring 12: overall width 0.7 mm, overall width/prozonite width 1.5, maximum vertical diameter 0.5 mm.</p><p>Head (<xref ref-type="fig" rid="F2">Fig. 2A</xref>) with vertex and frons roughened; largest tubercles in rows either side of vertigial sulcus; clypeus smooth and setose. Postantennal groove deep; antennal sockets separated by ca 1× a socket diameter; antennomere relative widths 5&gt;6&gt;(2,3,4), relative lengths 5&gt;2&gt;(3,4,6).</p><fig id="F2" position="float" orientation="portrait"><label>Figure 2.</label><caption><p><bold>A, B</bold> Ventral views of head of <italic><tp:taxon-name>Asticopyrgodesmus maiala</tp:taxon-name></italic> sp. n., male paratype ex ANIC 64-000220 (<bold>A</bold>) and <italic><tp:taxon-name>Notopyrgodesmus weiri</tp:taxon-name></italic> sp. n., male paratype ANIC 64-000249 <bold>C, D, E</bold> Views of lobe-and-spike limbus on midbody rings (anterior at top) of <italic><tp:taxon-name>Asticopyrgodesmus maiala</tp:taxon-name></italic> sp. n., male paratype ex ANIC 64-000220 (<bold>C</bold>), <italic><tp:taxon-name>Nephopyrgodesmus eungella</tp:taxon-name></italic> sp. n., male paratype ex ANIC 64-000231 (<bold>D</bold>) and <italic><tp:taxon-name>Notopyrgodesmus kulla</tp:taxon-name></italic> sp. n., male paratype ex ANIC 64-000243 (<bold>E</bold>) <bold>F, G, H</bold> Views of prozonite sculpture on midbody rings (anterior at top) of <italic><tp:taxon-name>Asticopyrgodesmus lamingtonensis</tp:taxon-name></italic> sp. n., male paratype ex ANIC 64-000217 (<bold>F</bold>), <italic><tp:taxon-name>Notopyrgodesmus eungella</tp:taxon-name></italic> sp. n., male paratype ex ANIC 64-000231 (<bold>G</bold>) and <italic><tp:taxon-name>Notopyrgodesmus kulla</tp:taxon-name></italic> sp. n., male paratype ex ANIC 64-000243 (<bold>H</bold>). Scanning electron micrographs of uncoated specimens; scale bars: <bold>A</bold> = 0.5 mm, <bold>B</bold> = 0.2 mm, <bold>C</bold>, <bold>D</bold>, <bold>E, H</bold> = 0.05 mm, <bold>F</bold>, <bold>G</bold> = 0.1 mm.</p></caption><graphic xmlns:xlink="http://www.w3.org/1999/xlink" xlink:href="ZooKeys-217-063-g002.jpg" position="float" orientation="portrait" xlink:type="simple"/></fig><p>Collum not covering head in dorsal view (<xref ref-type="fig" rid="F3">Fig. 3A</xref>); anterior margin divided into 10 rounded lobes. Overall ring widths 2–14 about equal, gradually decreasing on rings 15–18.</p><fig id="F3" position="float" orientation="portrait"><label>Figure 3.</label><caption><p><bold>A–E</bold> Left lateral views of anterior end. <bold>A</bold> <italic><tp:taxon-name>Asticopyrgodesmus maiala</tp:taxon-name></italic> sp. n., holotype <bold>B</bold> <italic><tp:taxon-name>Nephopyrgodesmus eungella</tp:taxon-name></italic> sp. n., male paratype ex ANIC 64-000231 <bold>C</bold> <italic><tp:taxon-name>Notopyrgodesmus kulla</tp:taxon-name></italic> sp. n., male paratype ex ANIC 64-000242 <bold>D</bold> <italic><tp:taxon-name>Nephopyrgodesmus lanosus</tp:taxon-name></italic> sp. n., holotype <bold>E</bold> <italic><tp:taxon-name>Nephopyrgodesmus weiri</tp:taxon-name></italic> sp. n., holotype <bold>F</bold> <italic><tp:taxon-name>Nephopyrgodesmus weiri</tp:taxon-name></italic> sp. n., male paratype ANIC 64-000251, dorsal view of anterior end. Images not to same scale.</p></caption><graphic xmlns:xlink="http://www.w3.org/1999/xlink" xlink:href="ZooKeys-217-063-g003.jpg" position="float" orientation="portrait" xlink:type="simple"/></fig><p>Midbody metatergite sculpture usually obscured by encrusted soil particles, patterned in 4 transverse rows of variably sized, rounded tubercles; enlarged paramedian or dorsolateral tubercles not evident on any rings (<xref ref-type="fig" rid="F4">Fig. 4A</xref>). Anterior metatergal margins indistinctly divided into ca 16 lobes, posterior margin into 14 lobes, the lateralmost lobe on each side largest and most clearly demarcated.</p><fig id="F4" position="float" orientation="portrait"><label>Figure 4.</label><caption><p>Left lateral views of posterior end of holotype. <bold>A</bold> <italic><tp:taxon-name>Asticopyrgodesmus maiala</tp:taxon-name></italic> sp. n. <bold>B</bold> <italic><tp:taxon-name>Asticopyrgodesmus lamingtonensis</tp:taxon-name></italic> sp. n. <bold>C</bold> <italic><tp:taxon-name>Nephopyrgodesmus eungella</tp:taxon-name></italic> sp. n. <bold>D</bold> <italic><tp:taxon-name>Notopyrgodesmus kulla</tp:taxon-name></italic> sp. n. <bold>E</bold> <italic><tp:taxon-name>Notopyrgodesmus lanosus</tp:taxon-name></italic> sp. n. <bold>F</bold> <italic><tp:taxon-name>Notopyrgodesmus weiri</tp:taxon-name></italic> sp. n. Images not to same scale.</p></caption><graphic xmlns:xlink="http://www.w3.org/1999/xlink" xlink:href="ZooKeys-217-063-g004.jpg" position="float" orientation="portrait" xlink:type="simple"/></fig><p>Paranota (<xref ref-type="fig" rid="F5">Fig. 5A</xref>) very short, arising low on body, slightly declined, pitched so anterior margin is higher than posterior margin. Ring 2 paranotum expanded anterodistally, lateral margin weakly divided into 3 rounded lobes. From ring 3 onwards, anterior margin very slightly convex, undivided; 2 weakly demarcated lateral marginal lobes, the anterior lobe larger; posterior margin short, slightly convex.</p><fig id="F5" position="float" orientation="portrait"><label>Figure 5.</label><caption><p>Right dorsolateral views of midbody, anterior to right. <bold>A</bold> <italic><tp:taxon-name>Asticopyrgodesmus maiala</tp:taxon-name></italic> sp. n., holotype <bold>B</bold> <italic><tp:taxon-name>Asticopyrgodesmus lamingtonensis</tp:taxon-name></italic> sp. n., holotype <bold>C</bold> <italic><tp:taxon-name>Nephopyrgodesmus eungella</tp:taxon-name></italic> sp. n., holotype <bold>D</bold> <italic><tp:taxon-name>Notopyrgodesmus kulla</tp:taxon-name></italic> sp. n., male paratype ex ANIC 64-000242 <bold>E</bold> <italic><tp:taxon-name>Notopyrgodesmus lanosus</tp:taxon-name></italic> sp. n., holotype <bold>F</bold> <italic><tp:taxon-name>Notopyrgodesmus weiri</tp:taxon-name></italic> sp. n., holotype. Images not to same scale. White circles: ozopore or porostele.</p></caption><graphic xmlns:xlink="http://www.w3.org/1999/xlink" xlink:href="ZooKeys-217-063-g005.jpg" position="float" orientation="portrait" xlink:type="simple"/></fig><p>Metatergal surface details obscured by soil particles and secretions; no setae evident on collum, tergites or metatergites. Prozonites with lozenge-shaped raised elements anterior to suture and subspherical knobs posterior to suture; suture marked by a ridge of longitudinally elongated elements. Limbus a single row of very thin lobes with more or less straight distal margins, and with 1–2 very thin spikes above each lobe (<xref ref-type="fig" rid="F2">Fig. 2C</xref>).</p><p>Ozopores (<xref ref-type="fig" rid="F5">Fig. 5A</xref>) on prominent porosteles arising from posterobasal corner of paranota on rings 5, 7, 9, 10, 12, 13, 15.</p><p>Sternites not setose, about as wide as long; transverse impression wider than longitudinal. Legs short, hidden by paranota in dorsal view; relative podomere lengths tarsus&gt;femur&gt;prefemur&gt;(postfemur, tibia). Spiracles not evident.</p><p>Preanal ring (<xref ref-type="fig" rid="F6">Fig. 6A</xref>) with 4+4 lobes; epiproct very short, bifurcate; spinnerets in square array below apex; hypoproct rounded-triangular.</p><fig id="F6" position="float" orientation="portrait"><label>Figure 6.</label><caption><p><bold>A, B</bold> Ventrolateral views of telson of <italic><tp:taxon-name>Asticopyrgodesmus maiala</tp:taxon-name></italic> sp. n., male paratype ex ANIC 64-000220 (<bold>A</bold>) and <italic><tp:taxon-name>Notopyrgodesmus weiri</tp:taxon-name></italic> sp. n., male paratype ANIC 64-000249 (<bold>B</bold>) <bold>C</bold> Right lateral view of midbody ring of <italic><tp:taxon-name>Notopyrgodesmus kulla</tp:taxon-name></italic> sp. n., male paratype ex ANIC 64-000243, anterior to upper right; <bold>s</bold> = ‘spine’ on tip of paramedian tubercle <bold>D</bold> Close-up of hair-like cuticular outgrowths on specimen in <bold>C</bold> Scanning electron micrographs of uncoated specimens; scale bars: <bold>A</bold>, <bold>B</bold> = 0.1 mm, <bold>C</bold> = 0.25 mm, <bold>D</bold> = 0.025 mm.</p></caption><graphic xmlns:xlink="http://www.w3.org/1999/xlink" xlink:href="ZooKeys-217-063-g006.jpg" position="float" orientation="portrait" xlink:type="simple"/></fig><p>Gonopore a small, inconspicuous opening on medial surface of leg 2 coxa (<xref ref-type="fig" rid="F2">Fig. 2A</xref>). Aperture transversely rectangular, ca 1/2 width of ring 7 prozonite, slightly constricted anteriorly at midline (<xref ref-type="fig" rid="F7">Fig. 7A</xref>). Gonocoxa covering most of telopodite with roughened, sparsely setose, slightly convex outer surface when gonopods retracted. Gonocoxa deeply excavate medially, forming gonocoel. Telopodite (<xref ref-type="fig" rid="F7">Fig. 7A</xref>) with wide base in gonocoel; tapering abruptly from base, swollen and roughened posteroventrally, sparsely setose, the posteromedial corner of the base extended and <!--PageBreak-->more densely setose. Distal portion of telopodite (<xref ref-type="fig" rid="F7">Figs 7A, B</xref>) divided into medial and lateral branches; medial branch cup-like, the posteromedial rim of the cup produced as short, distolaterally curving solenomere; lateral branch of telopodite extending posterolaterally as tongue-shaped process, slightly concave ventrolaterally. Prostatic groove running on medial surface of medial branch of telopodite, opening at tip of solenomere.</p><fig id="F7" position="float" orientation="portrait"><label>Figure 7.</label><caption><p><bold>A</bold>, <bold>B</bold> <italic><tp:taxon-name>Asticopyrgodesmus maiala</tp:taxon-name></italic> sp. n., male paratypes ex ANIC 64-000220. <bold>A</bold> Ventral view (anterior at top) of left gonopod; <bold>c</bold> = aperture constriction, <bold>s</bold> = solenomere <bold>B</bold> Left lateral view of gonopods in situ <bold>C</bold>, <bold>D</bold> <italic><tp:taxon-name>Asticopyrgodesmus lamingtonensis</tp:taxon-name></italic> sp. n., male paratype ex ANIC 64-000217 <bold>C</bold> Left ventrolateral view of gonopods in situ <bold>D</bold> Close-up of view in <bold>C</bold>; <bold>s</bold> = solenomere. (See also Fig. 8A) <bold>E</bold> <italic><tp:taxon-name>Nephopyrgodesmus eungella</tp:taxon-name></italic> sp. n., male paratype ex ANIC 64-000231, ventral view of left gonopod telopodite; <bold>s</bold> = solenomere (see also Fig. 8B) <bold>F</bold> <italic><tp:taxon-name>Notopyrgodesmus kulla</tp:taxon-name></italic> sp. n., male paratype ex ANIC 64-000243, left lateral view of midbody porostele. Scanning electron micrographs of uncoated specimens; scale bars = 0.1 mm.</p></caption><graphic xmlns:xlink="http://www.w3.org/1999/xlink" xlink:href="ZooKeys-217-063-g007.jpg" position="float" orientation="portrait" xlink:type="simple"/></fig><p>Female with epigyne ca 1/2 ring width, slightly raised, rounded-rectangular with straight distal margin; cyphopods not examined.</p></tp:treatment-sec><tp:treatment-sec sec-type="Distribution"><title>Distribution.</title><p>Rainforest in southeastern Queensland, from D’Aguilar National Park northwest of Brisbane almost to the New South Wales border, a north-south distance of ca 110 km (<xref ref-type="fig" rid="F11">Fig. 11</xref>). Co-occurs with <italic><tp:taxon-name>Asticopyrgodesmus lamingtonensis</tp:taxon-name></italic> sp. n. in Lamington National Park.</p></tp:treatment-sec><tp:treatment-sec sec-type="Etymology"><title>Etymology.</title><p>For the Maiala section of D’Aguilar National Park, the type locality; noun in apposition.</p></tp:treatment-sec><tp:treatment-sec sec-type="Remarks"><title>Remarks.</title><p>Two of the males in ANIC 64-000220 are noticeably smaller than the other seven in the sample, but seem to have the same gonopod structure in situ at high optical magnification. While the smaller ‘<italic><tp:taxon-name>Asticopyrgodesmus maiala</tp:taxon-name></italic>’ specimens may represent a third species of <italic><tp:taxon-name>Asticopyrgodesmus</tp:taxon-name></italic>, I have not been able to detect differences in somatic features between them and the seven larger males in ANIC 64-000220.<!--PageBreak--></p></tp:treatment-sec><tp:treatment-sec><!--Section generated to contain objects referenced in tp:taxon-treatment.--><fig id="F11" position="float" orientation="portrait"><label>Figure 11.</label><caption><p>Localities in Queensland for <tp:taxon-name>Pyrgodesmidae</tp:taxon-name> described in this paper; see Fig. 1 for location within Australia. Northern Queensland map (top right): <italic><tp:taxon-name>Notopyrgodesmus kulla</tp:taxon-name></italic> sp. n. (filled squares), <italic><tp:taxon-name>Notopyrgodesmus lanosus</tp:taxon-name></italic> sp. n. (star) and <italic><tp:taxon-name>Notopyrgodesmus weiri</tp:taxon-name></italic> sp. n. (open circle). Southern Queensland map (bottom right): <italic><tp:taxon-name>Asticopyrgodesmus maiala</tp:taxon-name></italic> sp. n. (filled triangles), <italic><tp:taxon-name>Asticopyrgodesmus lamingtonensis</tp:taxon-name></italic> sp. n. (open square). Geographic projection; see text or Appendix for details of records. Qld = Queensland, NSW = New South Wales.</p></caption><graphic xmlns:xlink="http://www.w3.org/1999/xlink" xlink:href="ZooKeys-217-063-g011.jpg" position="float" orientation="portrait" xlink:type="simple"/></fig></tp:treatment-sec></tp:taxon-treatment>
