# Supplementary material for: The first native Pyrgodesmidae (Diplopoda, Polydesmida) from Australia
Source: Zookeys. 2012 Aug 28;(217):63–85. doi: 10.3897/zookeys.217.3809 (PMC3433703; doi:10.3897/zookeys.217.3809)
Supplement: XML Treatment for Asticopyrgodesmus lamingtonensis [file zookeys.217.3809-treatment3.xml]

<!DOCTYPE tp:taxon-treatment
  PUBLIC "-//TaxonX//DTD Taxonomic Treatment Publishing DTD v0 20100105//EN" "tax-treatment-NSO.dtd">
<tp:taxon-treatment xmlns:tp="http://www.plazi.org/taxpub"><tp:treatment-meta><mixed-citation publication-type="journal"><person-group><name><surname>Mesibov</surname><given-names>Robert</given-names></name></person-group><article-title>The first native Pyrgodesmidae (Diplopoda, Polydesmida) from Australia</article-title><source>Zookeys</source><day>28</day><month>8</month><year>2012</year><volume>2012</volume><issue>217</issue><fpage>63</fpage><lpage>85</lpage><pub-id pub-id-type="doi">10.3897/zookeys.217.3809</pub-id></mixed-citation></tp:treatment-meta><tp:nomenclature><tp:taxon-name>
                            <tp:taxon-name-part taxon-name-part-type="genus">Asticopyrgodesmus</tp:taxon-name-part>
                            <tp:taxon-name-part taxon-name-part-type="species">lamingtonensis</tp:taxon-name-part>
                        <object-id xmlns:xlink="http://www.w3.org/1999/xlink" xlink:type="simple">urn:lsid:zoobank.org:act:F82C6EA1-C46A-42CA-8E79-5AAA254065CC</object-id>
								<object-id xmlns:xlink="http://www.w3.org/1999/xlink" xlink:type="simple">http://species-id.net/wiki/Asticopyrgodesmus_lamingtonensis</object-id>
								</tp:taxon-name><tp:taxon-authority>Mesibov</tp:taxon-authority><tp:taxon-status xmlns:xlink="http://www.w3.org/1999/xlink" xlink:type="simple">sp. n.</tp:taxon-status><xref ref-type="fig" rid="F2">Figs 2F</xref><xref ref-type="fig" rid="F4">, 4B</xref><xref ref-type="fig" rid="F5">, 5B</xref><xref ref-type="fig" rid="F7">, 7C, 7D</xref><xref ref-type="fig" rid="F8">, 8A</xref></tp:nomenclature><tp:treatment-sec sec-type="Holotype"><title>Holotype.</title><p>Male, O’Reillys, Lamington National Park, Qld, <named-content xmlns:xlink="http://www.w3.org/1999/xlink" content-type="dwc:verbatimCoordinates" xlink:type="simple">28°14'S, 153°08'E</named-content> ±2 km, 22–27 November 1978, J. Lawrence and T. Weir, ANIC berlesate 655, rainforest litter, ANIC 64-000216.</p></tp:treatment-sec><tp:treatment-sec sec-type="Paratypes"><title>Paratypes.</title><p><bold>ANIC:</bold> 12 males, details as for holotype, 64-000217.</p></tp:treatment-sec><tp:treatment-sec sec-type="Other material"><title>Other material.</title><p>None.</p></tp:treatment-sec><tp:treatment-sec sec-type="Diagnostic description"><title>Diagnostic description.</title><p>As for <italic><tp:taxon-name>Asticopyrgodesmus maiala</tp:taxon-name></italic> sp. n., differing in the following details (see also <xref ref-type="fig" rid="F2">Figs 2F</xref><xref ref-type="fig" rid="F4">, 4B</xref>):</p><p>Males with head + 20 rings (females not yet recognised). Paranota (<xref ref-type="fig" rid="F5">Fig. 5B</xref>) extending further laterally than in <italic><tp:taxon-name>Asticopyrgodesmus maiala</tp:taxon-name></italic> sp. n., anterior edge lower than posterior edge, declined at ca 60°. Ozopores on porosteles on rings 5, 7, 9, 12, 15 only. Gonopod telopodite (<xref ref-type="fig" rid="F7">Figs 7C, 7D</xref><xref ref-type="fig" rid="F8">, 8A</xref>) divided distally into three branches: (a) basal branch posteriorly directed, mediolaterally flattened, apically with broad, gently convex margin; (b) solenomere rod-like, medial, tapering to point, posteriorly directed at base and abruptly bent posterolaterally; (c) laterodistal branch directed posterolaterally, subdivided into two mediolaterally flattened processes directed posteriorly with wide, U-shaped gap between, the lateral process larger, both processes tapering to rounded apex.</p><fig id="F8" position="float" orientation="portrait"><label>Figure 8.</label><caption><p><bold>A</bold> Medial view of right gonopod telopodite of <italic><tp:taxon-name>Asticopyrgodesmus lamingtonensis</tp:taxon-name></italic> sp. n., paratype ex ANIC 64-000217 (see also Figs 7C, 7D) <bold>B</bold> Posterior view of right gonopod of <italic><tp:taxon-name>Nephopyrgodesmus eungella</tp:taxon-name></italic> sp. n., paratype ex ANIC 64-000231 (see also Fig. 7E) <bold>C</bold> Anterior view of left gonopod of <italic><tp:taxon-name>Notopyrgodesmus kulla</tp:taxon-name></italic> sp. n., QM S92795 <bold>D</bold> Medial view of right gonopod (retracted) of <italic><tp:taxon-name>Notopyrgodesmus kulla</tp:taxon-name></italic> sp. n., paratype ex ANIC 64-000239. Setation not shown; dashed line indicates course of prostatic groove. Drawings not to same scale.</p></caption><graphic xmlns:xlink="http://www.w3.org/1999/xlink" xlink:href="ZooKeys-217-063-g008.jpg" position="float" orientation="portrait" xlink:type="simple"/></fig></tp:treatment-sec><tp:treatment-sec sec-type="Distribution"><title>Distribution.</title><p>So far known only from rainforest at the type locality in southeastern Queensland (<xref ref-type="fig" rid="F11">Fig. 11</xref>). Co-occurs with <italic><tp:taxon-name>Asticopyrgodesmus maiala</tp:taxon-name></italic> sp. n.</p></tp:treatment-sec><tp:treatment-sec sec-type="Etymology"><title>Etymology.</title><p>For Lamington National Park, the type locality; adjective.</p></tp:treatment-sec><tp:treatment-sec sec-type="Remarks"><title>Remarks.</title><p>This species very closely resembles <italic><tp:taxon-name>Asticopyrgodesmus maiala</tp:taxon-name></italic> sp. n., but differs most obviously in ring number.</p></tp:treatment-sec><tp:treatment-sec><!--Section generated to contain objects referenced in tp:taxon-treatment.--><fig id="F2" position="float" orientation="portrait"><label>Figure 2.</label><caption><p><bold>A, B</bold> Ventral views of head of <italic><tp:taxon-name>Asticopyrgodesmus maiala</tp:taxon-name></italic> sp. n., male paratype ex ANIC 64-000220 (<bold>A</bold>) and <italic><tp:taxon-name>Notopyrgodesmus weiri</tp:taxon-name></italic> sp. n., male paratype ANIC 64-000249 <bold>C, D, E</bold> Views of lobe-and-spike limbus on midbody rings (anterior at top) of <italic><tp:taxon-name>Asticopyrgodesmus maiala</tp:taxon-name></italic> sp. n., male paratype ex ANIC 64-000220 (<bold>C</bold>), <italic><tp:taxon-name>Nephopyrgodesmus eungella</tp:taxon-name></italic> sp. n., male paratype ex ANIC 64-000231 (<bold>D</bold>) and <italic><tp:taxon-name>Notopyrgodesmus kulla</tp:taxon-name></italic> sp. n., male paratype ex ANIC 64-000243 (<bold>E</bold>) <bold>F, G, H</bold> Views of prozonite sculpture on midbody rings (anterior at top) of <italic><tp:taxon-name>Asticopyrgodesmus lamingtonensis</tp:taxon-name></italic> sp. n., male paratype ex ANIC 64-000217 (<bold>F</bold>), <italic><tp:taxon-name>Notopyrgodesmus eungella</tp:taxon-name></italic> sp. n., male paratype ex ANIC 64-000231 (<bold>G</bold>) and <italic><tp:taxon-name>Notopyrgodesmus kulla</tp:taxon-name></italic> sp. n., male paratype ex ANIC 64-000243 (<bold>H</bold>). Scanning electron micrographs of uncoated specimens; scale bars: <bold>A</bold> = 0.5 mm, <bold>B</bold> = 0.2 mm, <bold>C</bold>, <bold>D</bold>, <bold>E, H</bold> = 0.05 mm, <bold>F</bold>, <bold>G</bold> = 0.1 mm.</p></caption><graphic xmlns:xlink="http://www.w3.org/1999/xlink" xlink:href="ZooKeys-217-063-g002.jpg" position="float" orientation="portrait" xlink:type="simple"/></fig><fig id="F4" position="float" orientation="portrait"><label>Figure 4.</label><caption><p>Left lateral views of posterior end of holotype. <bold>A</bold> <italic><tp:taxon-name>Asticopyrgodesmus maiala</tp:taxon-name></italic> sp. n. <bold>B</bold> <italic><tp:taxon-name>Asticopyrgodesmus lamingtonensis</tp:taxon-name></italic> sp. n. <bold>C</bold> <italic><tp:taxon-name>Nephopyrgodesmus eungella</tp:taxon-name></italic> sp. n. <bold>D</bold> <italic><tp:taxon-name>Notopyrgodesmus kulla</tp:taxon-name></italic> sp. n. <bold>E</bold> <italic><tp:taxon-name>Notopyrgodesmus lanosus</tp:taxon-name></italic> sp. n. <bold>F</bold> <italic><tp:taxon-name>Notopyrgodesmus weiri</tp:taxon-name></italic> sp. n. Images not to same scale.</p></caption><graphic xmlns:xlink="http://www.w3.org/1999/xlink" xlink:href="ZooKeys-217-063-g004.jpg" position="float" orientation="portrait" xlink:type="simple"/></fig><fig id="F5" position="float" orientation="portrait"><label>Figure 5.</label><caption><p>Right dorsolateral views of midbody, anterior to right. <bold>A</bold> <italic><tp:taxon-name>Asticopyrgodesmus maiala</tp:taxon-name></italic> sp. n., holotype <bold>B</bold> <italic><tp:taxon-name>Asticopyrgodesmus lamingtonensis</tp:taxon-name></italic> sp. n., holotype <bold>C</bold> <italic><tp:taxon-name>Nephopyrgodesmus eungella</tp:taxon-name></italic> sp. n., holotype <bold>D</bold> <italic><tp:taxon-name>Notopyrgodesmus kulla</tp:taxon-name></italic> sp. n., male paratype ex ANIC 64-000242 <bold>E</bold> <italic><tp:taxon-name>Notopyrgodesmus lanosus</tp:taxon-name></italic> sp. n., holotype <bold>F</bold> <italic><tp:taxon-name>Notopyrgodesmus weiri</tp:taxon-name></italic> sp. n., holotype. Images not to same scale. White circles: ozopore or porostele.</p></caption><graphic xmlns:xlink="http://www.w3.org/1999/xlink" xlink:href="ZooKeys-217-063-g005.jpg" position="float" orientation="portrait" xlink:type="simple"/></fig><fig id="F7" position="float" orientation="portrait"><label>Figure 7.</label><caption><p><bold>A</bold>, <bold>B</bold> <italic><tp:taxon-name>Asticopyrgodesmus maiala</tp:taxon-name></italic> sp. n., male paratypes ex ANIC 64-000220. <bold>A</bold> Ventral view (anterior at top) of left gonopod; <bold>c</bold> = aperture constriction, <bold>s</bold> = solenomere <bold>B</bold> Left lateral view of gonopods in situ <bold>C</bold>, <bold>D</bold> <italic><tp:taxon-name>Asticopyrgodesmus lamingtonensis</tp:taxon-name></italic> sp. n., male paratype ex ANIC 64-000217 <bold>C</bold> Left ventrolateral view of gonopods in situ <bold>D</bold> Close-up of view in <bold>C</bold>; <bold>s</bold> = solenomere. (See also Fig. 8A) <bold>E</bold> <italic><tp:taxon-name>Nephopyrgodesmus eungella</tp:taxon-name></italic> sp. n., male paratype ex ANIC 64-000231, ventral view of left gonopod telopodite; <bold>s</bold> = solenomere (see also Fig. 8B) <bold>F</bold> <italic><tp:taxon-name>Notopyrgodesmus kulla</tp:taxon-name></italic> sp. n., male paratype ex ANIC 64-000243, left lateral view of midbody porostele. Scanning electron micrographs of uncoated specimens; scale bars = 0.1 mm.</p></caption><graphic xmlns:xlink="http://www.w3.org/1999/xlink" xlink:href="ZooKeys-217-063-g007.jpg" position="float" orientation="portrait" xlink:type="simple"/></fig><fig id="F11" position="float" orientation="portrait"><label>Figure 11.</label><caption><p>Localities in Queensland for <tp:taxon-name>Pyrgodesmidae</tp:taxon-name> described in this paper; see Fig. 1 for location within Australia. Northern Queensland map (top right): <italic><tp:taxon-name>Notopyrgodesmus kulla</tp:taxon-name></italic> sp. n. (filled squares), <italic><tp:taxon-name>Notopyrgodesmus lanosus</tp:taxon-name></italic> sp. n. (star) and <italic><tp:taxon-name>Notopyrgodesmus weiri</tp:taxon-name></italic> sp. n. (open circle). Southern Queensland map (bottom right): <italic><tp:taxon-name>Asticopyrgodesmus maiala</tp:taxon-name></italic> sp. n. (filled triangles), <italic><tp:taxon-name>Asticopyrgodesmus lamingtonensis</tp:taxon-name></italic> sp. n. (open square). Geographic projection; see text or Appendix for details of records. Qld = Queensland, NSW = New South Wales.</p></caption><graphic xmlns:xlink="http://www.w3.org/1999/xlink" xlink:href="ZooKeys-217-063-g011.jpg" position="float" orientation="portrait" xlink:type="simple"/></fig></tp:treatment-sec></tp:taxon-treatment>
