# Supplementary material for: The first native Pyrgodesmidae (Diplopoda, Polydesmida) from Australia
Source: Zookeys. 2012 Aug 28;(217):63–85. doi: 10.3897/zookeys.217.3809 (PMC3433703; doi:10.3897/zookeys.217.3809)
Supplement: XML Treatment for Nephopyrgodesmus [file zookeys.217.3809-treatment4.xml]

<!DOCTYPE tp:taxon-treatment
  PUBLIC "-//TaxonX//DTD Taxonomic Treatment Publishing DTD v0 20100105//EN" "tax-treatment-NSO.dtd">
<tp:taxon-treatment xmlns:tp="http://www.plazi.org/taxpub"><tp:treatment-meta><mixed-citation publication-type="journal"><person-group><name><surname>Mesibov</surname><given-names>Robert</given-names></name></person-group><article-title>The first native Pyrgodesmidae (Diplopoda, Polydesmida) from Australia</article-title><source>Zookeys</source><day>28</day><month>8</month><year>2012</year><volume>2012</volume><issue>217</issue><fpage>63</fpage><lpage>85</lpage><pub-id pub-id-type="doi">10.3897/zookeys.217.3809</pub-id></mixed-citation></tp:treatment-meta><tp:nomenclature><label>Genus</label><tp:taxon-name>
                            <tp:taxon-name-part taxon-name-part-type="genus">Nephopyrgodesmus</tp:taxon-name-part>
                        <object-id xmlns:xlink="http://www.w3.org/1999/xlink" xlink:type="simple">urn:lsid:zoobank.org:act:3C60EF58-732B-4429-9DCF-46567E167E06</object-id>
								<object-id xmlns:xlink="http://www.w3.org/1999/xlink" xlink:type="simple">http://species-id.net/wiki/Nephopyrgodesmus</object-id>
								</tp:taxon-name><tp:taxon-authority>Mesibov</tp:taxon-authority><tp:taxon-status xmlns:xlink="http://www.w3.org/1999/xlink" xlink:type="simple">gen. n.</tp:taxon-status></tp:nomenclature><tp:treatment-sec sec-type="Type and only species"><title>Type and only species.</title><p><italic><tp:taxon-name>Nephopyrgodesmus eungella</tp:taxon-name></italic> Mesibov, sp. n., by present designation.</p></tp:treatment-sec><tp:treatment-sec sec-type="Diagnosis"><title>Diagnosis.</title><p>Males and females with head + 20 rings; collum completely covering head in dorsal view; metatergal tubercles patterned in 3 transverse rows; paramedian and dorsolateral tubercles slightly enlarged; ozopores not on porosteles; gonopod telopodite divided distally into medial, flagellum-like solenomere and much larger lateral branch, the latter divided into appressed medial and lateral processes, with the solenomere normally lying parallel to and just above the line of contact between the two processes.</p></tp:treatment-sec><tp:treatment-sec sec-type="Etymology"><title>Etymology.</title><p>Greek <italic>nephos</italic>, ‘cloud’ (referring to the place name Eungella, reported to mean ‘land of cloud’), + the type genus of the family, <italic><tp:taxon-name>Pyrgodesmus</tp:taxon-name></italic>; gender masculine.</p></tp:treatment-sec></tp:taxon-treatment>
