# Supplementary material for: The first native Pyrgodesmidae (Diplopoda, Polydesmida) from Australia
Source: Zookeys. 2012 Aug 28;(217):63–85. doi: 10.3897/zookeys.217.3809 (PMC3433703; doi:10.3897/zookeys.217.3809)
Supplement: XML Treatment for Nephopyrgodesmus eungella [file zookeys.217.3809-treatment5.xml]

<!DOCTYPE tp:taxon-treatment
  PUBLIC "-//TaxonX//DTD Taxonomic Treatment Publishing DTD v0 20100105//EN" "tax-treatment-NSO.dtd">
<tp:taxon-treatment xmlns:tp="http://www.plazi.org/taxpub"><tp:treatment-meta><mixed-citation publication-type="journal"><person-group><name><surname>Mesibov</surname><given-names>Robert</given-names></name></person-group><article-title>The first native Pyrgodesmidae (Diplopoda, Polydesmida) from Australia</article-title><source>Zookeys</source><day>28</day><month>8</month><year>2012</year><volume>2012</volume><issue>217</issue><fpage>63</fpage><lpage>85</lpage><pub-id pub-id-type="doi">10.3897/zookeys.217.3809</pub-id></mixed-citation></tp:treatment-meta><tp:nomenclature><tp:taxon-name>
                            <tp:taxon-name-part taxon-name-part-type="genus">Nephopyrgodesmus</tp:taxon-name-part>
                            <tp:taxon-name-part taxon-name-part-type="species">eungella</tp:taxon-name-part>
                        <object-id xmlns:xlink="http://www.w3.org/1999/xlink" xlink:type="simple">urn:lsid:zoobank.org:act:B3FF17F4-C15C-400C-9329-C628588393E0</object-id>
								<object-id xmlns:xlink="http://www.w3.org/1999/xlink" xlink:type="simple">http://species-id.net/wiki/Nephopyrgodesmus_eungella</object-id>
								</tp:taxon-name><tp:taxon-authority>Mesibov</tp:taxon-authority><tp:taxon-status xmlns:xlink="http://www.w3.org/1999/xlink" xlink:type="simple">sp. n.</tp:taxon-status><xref ref-type="fig" rid="F2">Figs 2D</xref><xref ref-type="fig" rid="F3">, 3B</xref><xref ref-type="fig" rid="F4">, 4C</xref><xref ref-type="fig" rid="F5">, 5C</xref><xref ref-type="fig" rid="F9">, 9A–C</xref><xref ref-type="fig" rid="F7">, 7E</xref><xref ref-type="fig" rid="F8">, 8B</xref></tp:nomenclature><tp:treatment-sec sec-type="Holotype"><title>Holotype.</title><p>Male, Eungella National Park, Qld, <named-content xmlns:xlink="http://www.w3.org/1999/xlink" content-type="dwc:verbatimCoordinates" xlink:type="simple">21°09'S, 148°30'E</named-content> ±2 km, 760 m, 10 November 1976, R.W. Taylor and T.A. Weir, ANIC berlesate 562, rainforest, ANIC 64-000232.</p></tp:treatment-sec><tp:treatment-sec sec-type="Paratypes"><title>Paratypes.</title><p><bold>ANIC:</bold> 9 males, 13 females, details as for holotype, 64-000231; 6 males, 6 females, same details but ANIC berlesate 563, 64-000229; 10 males, 9 females, same details but ANIC berlesate 564, 64-000228; 1 male, 2 females, Broken River, Eungella National Park, Qld, <named-content xmlns:xlink="http://www.w3.org/1999/xlink" content-type="dwc:verbatimCoordinates" xlink:type="simple">21°10'S, 148°31'E</named-content> ±2 km, 700 m, 10-12 November 1976, R.W. Taylor and T.A. Weir, ANIC berlesate 559, 64-000234; 3 males, 1 female, same details but ANIC berlesate 560, 64-000237; 4 males, 3 females, same details but ANIC berlesate 561, 64-000235; 5 males, 2 females, same details but ANIC berlesate 568, 64-000236; 4 males, 2 females, same details but ANIC berlesate 570, 64-000233.</p></tp:treatment-sec><tp:treatment-sec sec-type="Other material"><title>Other material.</title><p><bold>ANIC:</bold> 3 males, 3 females, 3 stadium 7 females, 3 km S of Eungella, Qld, <named-content xmlns:xlink="http://www.w3.org/1999/xlink" content-type="dwc:verbatimCoordinates" xlink:type="simple">21°09'S, 148°29'E</named-content> ±2 km, 780 m, 26 March 1975, R.W. Taylor, ANIC berlesate 489, 64-000230; 4 males, 5 females, 1 stadium 6 female, Finch Hatton Gorge, Qld, <named-content xmlns:xlink="http://www.w3.org/1999/xlink" content-type="dwc:verbatimCoordinates" xlink:type="simple">21°05'S, 148°38'E</named-content> ±2 km, 200 m, 11 November 1976, R.W. Taylor and T.A. Weir, ANIC berlesate 565, rainforest, 64-000238. <bold>QM:</bold> 1 female, Eungella schoolhouse, Qld, <named-content xmlns:xlink="http://www.w3.org/1999/xlink" content-type="dwc:verbatimCoordinates" xlink:type="simple">21°07'51"S, 148°29'32"E</named-content> ±2 km, 13 February 1986, J. Gallon and R. Raven, QM berlesate 709, rainforest, S92792; 4 females, Finch Hatton Gorge,<!--PageBreak--> Qld, <named-content xmlns:xlink="http://www.w3.org/1999/xlink" content-type="dwc:verbatimCoordinates" xlink:type="simple">21°04'13"S, 148°38'11"E</named-content> ±500 m, 300 m, 18 November 1992, G. Monteith, G. Thompson, D. Cook and H. Janetzki, S92791.</p></tp:treatment-sec><tp:treatment-sec sec-type="Description"><title>Description.</title><p>Colour in alcohol pale yellow, with brown encrusted soil particles on vertex, frons, collum, tergites, metatergites, preanal ring, gonocoxae and midline of sternites (<xref ref-type="fig" rid="F9">Fig. 9A</xref>). Males and females with head + 20 rings. Male and female approximate measurements: length 7 mm; ring 12: overall width 1.5 mm, overall width/prozonite width 2.2, maximum vertical diameter 0.8 mm.</p><p>Head (<xref ref-type="fig" rid="F9">Fig. 9B</xref>) with vertex and frons roughened, clypeus smooth and setose. Postantennal groove deep; antennal sockets separated by ca 1× a socket diameter; antennomere relative widths 5&gt;6&gt;(2,3,4), relative lengths 5&gt;(2,6)&gt;(3,4).</p><fig id="F9" position="float" orientation="portrait"><label>Figure 9.</label><caption><p><italic><tp:taxon-name>Nephopyrgodesmus eungella</tp:taxon-name></italic> sp. n., male paratypes ex ANIC 64-000228. <bold>A</bold> Whole animal, left lateral view; scale bar = 1 mm <bold>B</bold> Anterior end, ventral view <bold>C</bold> Retracted gonopods, ventral view <bold>B, C</bold> not to same scale.</p></caption><graphic xmlns:xlink="http://www.w3.org/1999/xlink" xlink:href="ZooKeys-217-063-g009.jpg" position="float" orientation="portrait" xlink:type="simple"/></fig><p>Collum completely covering head in dorsal view (<xref ref-type="fig" rid="F3">Fig. 3B</xref>); anterior margin of collum parallel to ground, weakly divided into 10 rounded lobes; main part of collum nearly perpendicular to ground in lateral view. Overall ring widths 2–17 about equal; rings 18 and 19 narrower.</p><p>Midbody metatergite sculpture usually obscured by encrusted soil particles, patterned in 3 transverse rows; 3 small, short, rounded-conical paramedian tubercles, the posterior pair sometimes confluent; 2-3 small, short, rounded-conical dorsolateral tubercles, the second tubercle largest. Paramedian tubercles only slightly enlarged on rings 17–19 (<xref ref-type="fig" rid="F4">Fig. 4C</xref>). Anterior metatergal margin typically weakly divided into 14 rounded lobes; posterior metatergal margin into 12 subquadrate lobes.</p><p>Paranota (<xref ref-type="fig" rid="F5">Fig. 5C</xref>) arising low on body, very slightly directed posteriorly, declined at ca 45°, pitched slightly so anterior margin is lower than posterior margin. Ring 2 paranotum expanded anterodistally, lateral margin very weakly divided into 3 rounded lobes. From ring 3 onwards, anterior margin straight, undivided; 3 weakly demarcated lateral marginal lobes on poriferous rings, 2 on non-poriferous rings; posterior margin with deep notch dividing margin into 2 lobes with straight distal margins, the basal lobe smaller. Rings 18 and 19 paranota directed posterolaterally.</p><p>Metatergal surface details obscured by soil particles and secretions; no setae evident on collum, tergites or metatergites. Prozonites with lozenge-shaped raised elements anterior to suture and subspherical knobs posterior to suture; suture marked by a ridge of longitudinally elongated elements. Limbus a single row of very thin lobes with more or less straight distal margins, and with 1-2 very thin spikes above each lobe (<xref ref-type="fig" rid="F2">Fig. 2D</xref>).</p><p>Ozopores (<xref ref-type="fig" rid="F5">Fig. 5C</xref>) not on porosteles, difficult to detect, opening near medial, basal corner of largest (most lateral) posterior marginal lobe of paranota on rings 5, 7, 9, 10, 12, 13, 15–17 (and 18 and 19?).</p><p>Sternites slightly roughened, not setose, longer than wide; transverse impression deeper than longitudinal. Legs short, hidden by paranota in dorsal view; relative podomere lengths (femur, tarsus)&gt;prefemur&gt;(postfemur, tibia). Spiracles small; anterior spiracle above anterior leg, posterior spiracle above and anterior to posterior leg.</p><p>Preanal ring with 3+3 lobes; epiproct short, bluntly rounded, spinnerets in square array below apex; hypoproct rounded-triangular.</p><p>Gonopore a small, inconspicuous opening on medial surface of leg 2 coxa. Aperture tranversely ovoid, between 1/3 and 1/2 width of ring 7 prozonite. Gonocoxa shallowly <!--PageBreak-->concave medially, forming gonocoel, with a few setae on outer ventromedial and inner dorsomedial surfaces, and with small, setose knob on medial surface near base. Telopodite (<xref ref-type="fig" rid="F7">Figs 7E</xref><xref ref-type="fig" rid="F8">, 8B</xref>) arising on anteromedial surface of gonocoel, cylindrical near base, the distal two-thirds bent posterolaterally and divided into a large, complex, main branch and a flagellum-like, anteromedial solenomere. Main branch subdivided into lateral and medial portions; lateral portion slightly flattened mediolaterally, posterior margin expanded basally, anterior margin folded over medially; medial portion of main branch ca 2/3 length of lateral portion and narrower, apex acuminate, closely pressed to lateral portion, and with small, thin tab on medial surface directed posteromedially. Solenomere a little longer than medial portion of main branch, normally lying in groove between folded-over anterior margin of lateral portion of main branch and anterior margin of medial portion (<xref ref-type="fig" rid="F7">Fig. 7E</xref>). Prostatic groove running on anteromedial surface of telopodite base before entering flagellum, apparently opening on flagellum tip. When retracted (<xref ref-type="fig" rid="F9">Fig. 9C</xref>), gonocoxae forming two low, rounded mounds, the distomedial edges almost meeting anteriorly but separated posteriorly, exposing anterior surface of telopodite.</p><p>Female with epigyne ca 1/2 ring width, slightly raised, rounded-rectangular with straight distal margin; cyphopods not examined.</p></tp:treatment-sec><tp:treatment-sec sec-type="Distribution"><title>Distribution.</title><p>Known from rainforest in the Eungella area in central (near-coastal) Queensland and from Finch Hatton Gorge, ca 15 km distant (<xref ref-type="fig" rid="F11">Fig. 11</xref>).</p></tp:treatment-sec><tp:treatment-sec sec-type="Etymology"><title>Etymology.</title><p>For Eungella National Park, the type locality; noun in apposition. The name Eungella is “Derived from [the] town and pastoral run name first used by Ernest Favenc (1845-1908), explorer, journalist and historian, in July 1876, reportedly an Aboriginal word, language and dialect not recorded, indicating land of cloud” (<ext-link xmlns:xlink="http://www.w3.org/1999/xlink" ext-link-type="uri" xlink:href="http://www.derm.qld.gov.au/property/placenames/details.php?id=46868" xlink:type="simple">http://www.derm.qld.gov.au/property/placenames/details.php?id=46868</ext-link>;  accessed 12 July 2012).</p></tp:treatment-sec><tp:treatment-sec sec-type="Remarks"><title>Remarks.</title><p><italic><tp:taxon-name>Nephopyrgodesmus eungella</tp:taxon-name></italic> is one of the few Australian pyrgodesmids which can be found partly coiled in preservation (<xref ref-type="fig" rid="F9">Fig. 9A</xref>).</p></tp:treatment-sec><tp:treatment-sec><!--Section generated to contain objects referenced in tp:taxon-treatment.--><fig id="F2" position="float" orientation="portrait"><label>Figure 2.</label><caption><p><bold>A, B</bold> Ventral views of head of <italic><tp:taxon-name>Asticopyrgodesmus maiala</tp:taxon-name></italic> sp. n., male paratype ex ANIC 64-000220 (<bold>A</bold>) and <italic><tp:taxon-name>Notopyrgodesmus weiri</tp:taxon-name></italic> sp. n., male paratype ANIC 64-000249 <bold>C, D, E</bold> Views of lobe-and-spike limbus on midbody rings (anterior at top) of <italic><tp:taxon-name>Asticopyrgodesmus maiala</tp:taxon-name></italic> sp. n., male paratype ex ANIC 64-000220 (<bold>C</bold>), <italic><tp:taxon-name>Nephopyrgodesmus eungella</tp:taxon-name></italic> sp. n., male paratype ex ANIC 64-000231 (<bold>D</bold>) and <italic><tp:taxon-name>Notopyrgodesmus kulla</tp:taxon-name></italic> sp. n., male paratype ex ANIC 64-000243 (<bold>E</bold>) <bold>F, G, H</bold> Views of prozonite sculpture on midbody rings (anterior at top) of <italic><tp:taxon-name>Asticopyrgodesmus lamingtonensis</tp:taxon-name></italic> sp. n., male paratype ex ANIC 64-000217 (<bold>F</bold>), <italic><tp:taxon-name>Notopyrgodesmus eungella</tp:taxon-name></italic> sp. n., male paratype ex ANIC 64-000231 (<bold>G</bold>) and <italic><tp:taxon-name>Notopyrgodesmus kulla</tp:taxon-name></italic> sp. n., male paratype ex ANIC 64-000243 (<bold>H</bold>). Scanning electron micrographs of uncoated specimens; scale bars: <bold>A</bold> = 0.5 mm, <bold>B</bold> = 0.2 mm, <bold>C</bold>, <bold>D</bold>, <bold>E, H</bold> = 0.05 mm, <bold>F</bold>, <bold>G</bold> = 0.1 mm.</p></caption><graphic xmlns:xlink="http://www.w3.org/1999/xlink" xlink:href="ZooKeys-217-063-g002.jpg" position="float" orientation="portrait" xlink:type="simple"/></fig><fig id="F3" position="float" orientation="portrait"><label>Figure 3.</label><caption><p><bold>A–E</bold> Left lateral views of anterior end. <bold>A</bold> <italic><tp:taxon-name>Asticopyrgodesmus maiala</tp:taxon-name></italic> sp. n., holotype <bold>B</bold> <italic><tp:taxon-name>Nephopyrgodesmus eungella</tp:taxon-name></italic> sp. n., male paratype ex ANIC 64-000231 <bold>C</bold> <italic><tp:taxon-name>Notopyrgodesmus kulla</tp:taxon-name></italic> sp. n., male paratype ex ANIC 64-000242 <bold>D</bold> <italic><tp:taxon-name>Nephopyrgodesmus lanosus</tp:taxon-name></italic> sp. n., holotype <bold>E</bold> <italic><tp:taxon-name>Nephopyrgodesmus weiri</tp:taxon-name></italic> sp. n., holotype <bold>F</bold> <italic><tp:taxon-name>Nephopyrgodesmus weiri</tp:taxon-name></italic> sp. n., male paratype ANIC 64-000251, dorsal view of anterior end. Images not to same scale.</p></caption><graphic xmlns:xlink="http://www.w3.org/1999/xlink" xlink:href="ZooKeys-217-063-g003.jpg" position="float" orientation="portrait" xlink:type="simple"/></fig><fig id="F4" position="float" orientation="portrait"><label>Figure 4.</label><caption><p>Left lateral views of posterior end of holotype. <bold>A</bold> <italic><tp:taxon-name>Asticopyrgodesmus maiala</tp:taxon-name></italic> sp. n. <bold>B</bold> <italic><tp:taxon-name>Asticopyrgodesmus lamingtonensis</tp:taxon-name></italic> sp. n. <bold>C</bold> <italic><tp:taxon-name>Nephopyrgodesmus eungella</tp:taxon-name></italic> sp. n. <bold>D</bold> <italic><tp:taxon-name>Notopyrgodesmus kulla</tp:taxon-name></italic> sp. n. <bold>E</bold> <italic><tp:taxon-name>Notopyrgodesmus lanosus</tp:taxon-name></italic> sp. n. <bold>F</bold> <italic><tp:taxon-name>Notopyrgodesmus weiri</tp:taxon-name></italic> sp. n. Images not to same scale.</p></caption><graphic xmlns:xlink="http://www.w3.org/1999/xlink" xlink:href="ZooKeys-217-063-g004.jpg" position="float" orientation="portrait" xlink:type="simple"/></fig><fig id="F5" position="float" orientation="portrait"><label>Figure 5.</label><caption><p>Right dorsolateral views of midbody, anterior to right. <bold>A</bold> <italic><tp:taxon-name>Asticopyrgodesmus maiala</tp:taxon-name></italic> sp. n., holotype <bold>B</bold> <italic><tp:taxon-name>Asticopyrgodesmus lamingtonensis</tp:taxon-name></italic> sp. n., holotype <bold>C</bold> <italic><tp:taxon-name>Nephopyrgodesmus eungella</tp:taxon-name></italic> sp. n., holotype <bold>D</bold> <italic><tp:taxon-name>Notopyrgodesmus kulla</tp:taxon-name></italic> sp. n., male paratype ex ANIC 64-000242 <bold>E</bold> <italic><tp:taxon-name>Notopyrgodesmus lanosus</tp:taxon-name></italic> sp. n., holotype <bold>F</bold> <italic><tp:taxon-name>Notopyrgodesmus weiri</tp:taxon-name></italic> sp. n., holotype. Images not to same scale. White circles: ozopore or porostele.</p></caption><graphic xmlns:xlink="http://www.w3.org/1999/xlink" xlink:href="ZooKeys-217-063-g005.jpg" position="float" orientation="portrait" xlink:type="simple"/></fig><fig id="F7" position="float" orientation="portrait"><label>Figure 7.</label><caption><p><bold>A</bold>, <bold>B</bold> <italic><tp:taxon-name>Asticopyrgodesmus maiala</tp:taxon-name></italic> sp. n., male paratypes ex ANIC 64-000220. <bold>A</bold> Ventral view (anterior at top) of left gonopod; <bold>c</bold> = aperture constriction, <bold>s</bold> = solenomere <bold>B</bold> Left lateral view of gonopods in situ <bold>C</bold>, <bold>D</bold> <italic><tp:taxon-name>Asticopyrgodesmus lamingtonensis</tp:taxon-name></italic> sp. n., male paratype ex ANIC 64-000217 <bold>C</bold> Left ventrolateral view of gonopods in situ <bold>D</bold> Close-up of view in <bold>C</bold>; <bold>s</bold> = solenomere. (See also Fig. 8A) <bold>E</bold> <italic><tp:taxon-name>Nephopyrgodesmus eungella</tp:taxon-name></italic> sp. n., male paratype ex ANIC 64-000231, ventral view of left gonopod telopodite; <bold>s</bold> = solenomere (see also Fig. 8B) <bold>F</bold> <italic><tp:taxon-name>Notopyrgodesmus kulla</tp:taxon-name></italic> sp. n., male paratype ex ANIC 64-000243, left lateral view of midbody porostele. Scanning electron micrographs of uncoated specimens; scale bars = 0.1 mm.</p></caption><graphic xmlns:xlink="http://www.w3.org/1999/xlink" xlink:href="ZooKeys-217-063-g007.jpg" position="float" orientation="portrait" xlink:type="simple"/></fig><fig id="F8" position="float" orientation="portrait"><label>Figure 8.</label><caption><p><bold>A</bold> Medial view of right gonopod telopodite of <italic><tp:taxon-name>Asticopyrgodesmus lamingtonensis</tp:taxon-name></italic> sp. n., paratype ex ANIC 64-000217 (see also Figs 7C, 7D) <bold>B</bold> Posterior view of right gonopod of <italic><tp:taxon-name>Nephopyrgodesmus eungella</tp:taxon-name></italic> sp. n., paratype ex ANIC 64-000231 (see also Fig. 7E) <bold>C</bold> Anterior view of left gonopod of <italic><tp:taxon-name>Notopyrgodesmus kulla</tp:taxon-name></italic> sp. n., QM S92795 <bold>D</bold> Medial view of right gonopod (retracted) of <italic><tp:taxon-name>Notopyrgodesmus kulla</tp:taxon-name></italic> sp. n., paratype ex ANIC 64-000239. Setation not shown; dashed line indicates course of prostatic groove. Drawings not to same scale.</p></caption><graphic xmlns:xlink="http://www.w3.org/1999/xlink" xlink:href="ZooKeys-217-063-g008.jpg" position="float" orientation="portrait" xlink:type="simple"/></fig><fig id="F11" position="float" orientation="portrait"><label>Figure 11.</label><caption><p>Localities in Queensland for <tp:taxon-name>Pyrgodesmidae</tp:taxon-name> described in this paper; see Fig. 1 for location within Australia. Northern Queensland map (top right): <italic><tp:taxon-name>Notopyrgodesmus kulla</tp:taxon-name></italic> sp. n. (filled squares), <italic><tp:taxon-name>Notopyrgodesmus lanosus</tp:taxon-name></italic> sp. n. (star) and <italic><tp:taxon-name>Notopyrgodesmus weiri</tp:taxon-name></italic> sp. n. (open circle). Southern Queensland map (bottom right): <italic><tp:taxon-name>Asticopyrgodesmus maiala</tp:taxon-name></italic> sp. n. (filled triangles), <italic><tp:taxon-name>Asticopyrgodesmus lamingtonensis</tp:taxon-name></italic> sp. n. (open square). Geographic projection; see text or Appendix for details of records. Qld = Queensland, NSW = New South Wales.</p></caption><graphic xmlns:xlink="http://www.w3.org/1999/xlink" xlink:href="ZooKeys-217-063-g011.jpg" position="float" orientation="portrait" xlink:type="simple"/></fig></tp:treatment-sec></tp:taxon-treatment>
