# Supplementary material for: The first native Pyrgodesmidae (Diplopoda, Polydesmida) from Australia
Source: Zookeys. 2012 Aug 28;(217):63–85. doi: 10.3897/zookeys.217.3809 (PMC3433703; doi:10.3897/zookeys.217.3809)
Supplement: XML Treatment for Notopyrgodesmus [file zookeys.217.3809-treatment6.xml]

<!DOCTYPE tp:taxon-treatment
  PUBLIC "-//TaxonX//DTD Taxonomic Treatment Publishing DTD v0 20100105//EN" "tax-treatment-NSO.dtd">
<tp:taxon-treatment xmlns:tp="http://www.plazi.org/taxpub"><tp:treatment-meta><mixed-citation publication-type="journal"><person-group><name><surname>Mesibov</surname><given-names>Robert</given-names></name></person-group><article-title>The first native Pyrgodesmidae (Diplopoda, Polydesmida) from Australia</article-title><source>Zookeys</source><day>28</day><month>8</month><year>2012</year><volume>2012</volume><issue>217</issue><fpage>63</fpage><lpage>85</lpage><pub-id pub-id-type="doi">10.3897/zookeys.217.3809</pub-id></mixed-citation></tp:treatment-meta><tp:nomenclature><label>Genus</label><tp:taxon-name>
                            <tp:taxon-name-part taxon-name-part-type="genus">Notopyrgodesmus</tp:taxon-name-part>
                        <object-id xmlns:xlink="http://www.w3.org/1999/xlink" xlink:type="simple">urn:lsid:zoobank.org:act:7110AB73-F50B-449A-9B32-8531DFFA3B7E</object-id>
								<object-id xmlns:xlink="http://www.w3.org/1999/xlink" xlink:type="simple">http://species-id.net/wiki/Notopyrgodesmus</object-id>
								</tp:taxon-name><tp:taxon-authority>Mesibov</tp:taxon-authority><tp:taxon-status xmlns:xlink="http://www.w3.org/1999/xlink" xlink:type="simple">gen. n.</tp:taxon-status></tp:nomenclature><tp:treatment-sec sec-type="Type species"><title>Type species:</title><p><italic><tp:taxon-name>Notopyrgodesmus kulla</tp:taxon-name></italic> Mesibov, sp. n., by present designation.</p></tp:treatment-sec><tp:treatment-sec sec-type="Other assigned species"><title>Other assigned species.</title><p><italic><tp:taxon-name>Notopyrgodesmus lanosus</tp:taxon-name></italic> Mesibov, sp. n., <italic><tp:taxon-name>Notopyrgodesmus weiri</tp:taxon-name></italic> Mesibov, sp. n.</p></tp:treatment-sec><tp:treatment-sec sec-type="Diagnosis"><title>Diagnosis.</title><p>Males and females with head + 20 rings; collum completely covering head in dorsal view; metatergal tubercles patterned in 2 transverse rows; paramedian and dorsolateral tubercles prominent, much enlarged on last rings; ozopores on porosteles; tergites and metatergites dorsally with minute, hair-like cuticular outgrowths with expanded tips; gonopod telopodite distally like curled leaf, concave medially, the rod-like solenomere arising from curled anteromedial margin of telopodite.</p></tp:treatment-sec><tp:treatment-sec sec-type="Etymology"><title>Etymology.</title><p>Greek <italic>notos</italic> (‘south’) + the type genus of the family, <italic><tp:taxon-name>Pyrgodesmus</tp:taxon-name></italic>; gender masculine.</p></tp:treatment-sec></tp:taxon-treatment>
