# Supplementary material for: The first native Pyrgodesmidae (Diplopoda, Polydesmida) from Australia
Source: Zookeys. 2012 Aug 28;(217):63–85. doi: 10.3897/zookeys.217.3809 (PMC3433703; doi:10.3897/zookeys.217.3809)
Supplement: XML Treatment for Notopyrgodesmus kulla [file zookeys.217.3809-treatment7.xml]

<!DOCTYPE tp:taxon-treatment
  PUBLIC "-//TaxonX//DTD Taxonomic Treatment Publishing DTD v0 20100105//EN" "tax-treatment-NSO.dtd">
<tp:taxon-treatment xmlns:tp="http://www.plazi.org/taxpub"><tp:treatment-meta><mixed-citation publication-type="journal"><person-group><name><surname>Mesibov</surname><given-names>Robert</given-names></name></person-group><article-title>The first native Pyrgodesmidae (Diplopoda, Polydesmida) from Australia</article-title><source>Zookeys</source><day>28</day><month>8</month><year>2012</year><volume>2012</volume><issue>217</issue><fpage>63</fpage><lpage>85</lpage><pub-id pub-id-type="doi">10.3897/zookeys.217.3809</pub-id></mixed-citation></tp:treatment-meta><tp:nomenclature><tp:taxon-name>
                            <tp:taxon-name-part taxon-name-part-type="genus">Notopyrgodesmus</tp:taxon-name-part>
                            <tp:taxon-name-part taxon-name-part-type="species">kulla</tp:taxon-name-part>
                        <object-id xmlns:xlink="http://www.w3.org/1999/xlink" xlink:type="simple">urn:lsid:zoobank.org:act:A3DAEF00-932C-443E-B8AB-7859A6DF460B</object-id>
								<object-id xmlns:xlink="http://www.w3.org/1999/xlink" xlink:type="simple">http://species-id.net/wiki/Notopyrgodesmus_kulla</object-id>
								</tp:taxon-name><tp:taxon-authority>Mesibov</tp:taxon-authority><tp:taxon-status xmlns:xlink="http://www.w3.org/1999/xlink" xlink:type="simple">sp. n.</tp:taxon-status><xref ref-type="fig" rid="F2">Figs 2E</xref><xref ref-type="fig" rid="F3">, 3C</xref><xref ref-type="fig" rid="F4">, 4D</xref><xref ref-type="fig" rid="F5">, 5D</xref><xref ref-type="fig" rid="F7">, 7F</xref><xref ref-type="fig" rid="F8">, 8C, 8D</xref><xref ref-type="fig" rid="F10">, 10A, 10B</xref></tp:nomenclature><tp:treatment-sec sec-type="Holotype"><title>Holotype.</title><p>Male, 11 km W by N of Bald Hill, McIlwraith Range, Qld, <named-content xmlns:xlink="http://www.w3.org/1999/xlink" content-type="dwc:verbatimCoordinates" xlink:type="simple">13°44'S, 143°20'E</named-content> ±2 km, 520 m, 27 June - 12 July 1989, T.A. Weir, ANIC berlesate 1113, search party campsite, closed forest, flood debris, ANIC 64-000240.</p></tp:treatment-sec><tp:treatment-sec sec-type="Paratypes"><title>Paratypes.</title><p><bold>ANIC:</bold> 3 males, 3 females, details as for holotype, 64-000239; 1 male, 2 females, same details but ANIC berlesate 1111, leaf and log litter, 64-000242; 1 female, 1 stadium 7 male, same details but ANIC berlesate 1114, leaf litter and flood debris, 64-000241; 2 males, 8 km W by N of Bald Hill, McIlwraith Range, Qld, <named-content xmlns:xlink="http://www.w3.org/1999/xlink" content-type="dwc:verbatimCoordinates" xlink:type="simple">13°45'S, 143°22'E</named-content> ±2 km, 500 m, 27 June - 12 July 1989, T.A. Weir, ANIC berlesate 1117, upper Leo Creek site, closed forest, leaf litter, 64-000243.</p></tp:treatment-sec><tp:treatment-sec sec-type="Other material"><title>Other material.</title><p><bold>ANIC:</bold> 1 male, Noah Creek, Qld, <named-content xmlns:xlink="http://www.w3.org/1999/xlink" content-type="dwc:verbatimCoordinates" xlink:type="simple">16°07'S, 145°25'E</named-content> ±2 km, 50 m, 21 June 1971, R.W. Taylor and J. Feehan, ANIC berlesate 321, rainforest, 64-000245; 1 female, 1 stadium 7 female, Cooper Creek near Daintree, Qld, 16°11'S, <!--PageBreak-->145°26'E ±2 km, 50 m, 22 June 1971, R.W. Taylor and J. Feehan, ANIC berlesate 334, rainforest, 64-000246; 2 males, 1 female, Moses Creek, 4 km N by E of Mt Finnigan, Qld, <named-content xmlns:xlink="http://www.w3.org/1999/xlink" content-type="dwc:verbatimCoordinates" xlink:type="simple">15°47'S, 145°17'E</named-content> ±2 km, 14-16 October 1980, T. Weir, ANIC berlesate 696, 64-000244. <bold>QM:</bold> 2 males, 1 female, 1 stadium 7 male, 2.5 km SW of Mt Hartley via Cooktown, Qld, <named-content xmlns:xlink="http://www.w3.org/1999/xlink" content-type="dwc:verbatimCoordinates" xlink:type="simple">15°47'45"S, 145°18'17"E</named-content> ±500 m, 610 m, 24 April 1982, G. Monteith, D. Yeates and D. Cook, QM berlesate 400, rainforest, sieved litter, S92793; 2 females, Table Mountain, 10 km S of Cape Tribulation, Qld, <named-content xmlns:xlink="http://www.w3.org/1999/xlink" content-type="dwc:verbatimCoordinates" xlink:type="simple">16°09'30"S, 145°26'07"E</named-content> ±500 m, 320 m, 24 April 1983, G. Monteith and D. Cook, QM berlesate 542, rainforest, sieved litter, S92801; 1 male, 1 female, 3 stadium 7 males, Mt Finn<!--PageBreak-->igan summit, Qld, <named-content xmlns:xlink="http://www.w3.org/1999/xlink" content-type="dwc:verbatimCoordinates" xlink:type="simple">15°49'06"S, 145°16'45"E</named-content> ±500 m, 1100 m, 30 November 1985, G. Monteith and D. Cook, QM berlesate 700, rainforest, sieved litter, S92794; 1 male, 2 females, 1 stadium 6 female, same details but 21 November 1998, G. Monteith, QM berlesate 981, S92795; 1 stadium 7 female, Mt Misery summit via Shiptons Flat, Qld, <named-content xmlns:xlink="http://www.w3.org/1999/xlink" content-type="dwc:verbatimCoordinates" xlink:type="simple">15°52'46"S, 145°13'32"E</named-content> ±500 m, 850 m, 6 December 1990, G. Monteith, G. Thompson, R. Sheridan, D. Cook and L. Roberts, S92798; 1 female, Mt Pieter Botte, Qld, <named-content xmlns:xlink="http://www.w3.org/1999/xlink" content-type="dwc:verbatimCoordinates" xlink:type="simple">16°04'37"S, 145°24'22"E</named-content> ±500 m, 950 m, 21 November 1993, G. Monteith, H. Janetzki, L. Roberts and D. Cook, S92800; 1 male, 1 female, Mt Boolbun South, Qld, <named-content xmlns:xlink="http://www.w3.org/1999/xlink" content-type="dwc:verbatimCoordinates" xlink:type="simple">15°57'10"S, 145°08'23"E</named-content> ±500 m, 850-1000 m, 4-6 November 1995, G. Monteith, D. Cook and L. Roberts, S92796; 1 male, 1 stadium 7 male, same details but 850 m, 6 November 1995, G. Monteith, QM berlesate 896, rainforest, sieved litter, S92799; 1 female, 1 stadium 7 female, same details but QM berlesate 897, S92797.</p></tp:treatment-sec><tp:treatment-sec sec-type="Diagnosis"><title>Diagnosis.</title><p>Readily distinguished from <italic><tp:taxon-name>Notopyrgodesmus lanosus</tp:taxon-name></italic> sp. n. in having ozopores on porosteles on rings 5, 7, 9, 10, 12, 13, 15, 16, and in lacking ‘spines’ (tight clusters of hair-like cuticular outgrowths) on the tips of the paramedian tubercles. Readily distinguished from <italic><tp:taxon-name>Notopyrgodesmus weiri</tp:taxon-name></italic> sp. n. in larger size (adults 9-10 mm in length vs 6 mm) and in the lack of a deep notch separating the lateral marginal lobes on the paranota.</p></tp:treatment-sec><tp:treatment-sec sec-type="Description"><title>Description.</title><p>Colour in alcohol pale yellow, with brown encrusted soil particles on vertex, frons, collum, tergites, metatergites, preanal ring, gonocoxae and midline of sternites (<xref ref-type="fig" rid="F10">Fig. 10A</xref>). Males and females with head + 20 rings. Male/female approximate measurements: length 9/10 mm; ring 12: overall width 1.8/1.8 mm, overall width/prozonite width 2.0/1.8, maximum vertical diameter 1.0/1.2 mm.</p><p>Head with vertex and frons roughened, clypeus smooth and setose. Postantennal groove deep; antennal sockets separated by ca 1× a socket diameter; antennomere relative widths 5&gt;(3,4,6)&gt;2, relative lengths 5&gt;(3,4,5)&gt;6.</p><p>Collum completely covering head in dorsal view (<xref ref-type="fig" rid="F3">Fig. 3C</xref>); anterior margin of collum parallel to ground, weakly divided into 10 rounded lobes; main part of collum nearly perpendicular to ground in lateral view. Overall ring widths 2-17 about equal; rings 18 and 19 narrower.</p><p>Midbody metatergite sculpture sometimes obscured by encrusted soil particles, but clearly patterned in 2 transverse rows (<xref ref-type="fig" rid="F10">Fig. 10A, B</xref>): 2 low paramedian tubercles; dorsum between paramedian tubercles with 2 anterior raised areas and triangular posterior raised area, apex of the latter pointed anteriorly; 2 (sometimes 3) low dorsolateral tubercles, the posterior tubercle largest, sometimes extending slightly beyond posterior margin of metatergite and set slightly more dorsal than anterior dorsolateral tubercle. A prominent, posterolaterally directed tubercle on posterior metatergal margin, just above paranotal base. Metatergite surface broken into complex but more or less regular mosaics of low raised areas between paramedian tubercles and dorsolateral tubercles, and between dorsolateral tubercles and posterior paranotal lobe. Posterior paramedian tubercles enlarged as apically rounded cones and directed posterodorsally on rings 17-19; ring 18 tubercles largest (<xref ref-type="fig" rid="F4">Fig. 4D</xref>).</p><p>Paranota (<xref ref-type="fig" rid="F5">Fig. 5D</xref>) arising low on body, very slightly directed posteriorly, declined at ca 30°, pitched slightly so anterior margin is lower than posterior margin. Ring 2 <!--PageBreak--><!--PageBreak-->paranotum expanded anterodistally, lateral margin very weakly divided into 3 rounded lobes. From ring 3 onwards, anterior margin straight, undivided; 2 lateral marginal lobes (ring 3 sometimes undivided); posterior margin with deep notch basally. Rings 18 and 19 paranota directed posterolaterally.</p><p>Metatergal surface details obscured by soil particles and secretions, but some margins with very small, hair-like cuticular outgrowths with expanded tips; no setae evident on collum, tergites or metatergites. Prozonites with lozenge-shaped raised elements anterior to suture and subspherical knobs posterior to suture; suture marked by a ridge of longitudinally elongated elements. Limbus a single row of very thin lobes with more or less straight distal margins, and with 1–2 very thin spikes above each lobe (<xref ref-type="fig" rid="F2">Fig. 2E</xref>).</p><p>Ozopores (<xref ref-type="fig" rid="F5">Fig. 5D</xref><xref ref-type="fig" rid="F7">, 7F</xref>) on porosteles near posterolateral corner of paranota on rings 5, 7, 9, 10, 12, 13, 15, 16; not evident on 17–19; porosteles directed somewhat posterolaterally, cylindrical, apically slightly expanded.</p><p>Sternites slightly roughened, not setose, longer than wide; transverse impression slightly deeper than longitudinal. Legs short, hidden by paranota in dorsal view; relative podomere lengths (femur, tarsus)&gt;prefemur&gt;(postfemur, tibia). Spiracles not evident.</p><p>Preanal ring with 3+3 lobes; epiproct short, bluntly rounded, spinnerets in square array below apex; hypoproct rounded-triangular<!--PageBreak-->.</p><p>Gonopore a small, inconspicuous opening on medial surface of leg 2 coxa. Aperture transversely ovoid, ca 1/3 width of ring 7 prozonite. Gonocoxa roughly quadrangular in medial view; ventrolateral surface roughened and convex; medial surface forming gonocoel, this surface basally setose. Telopodite (<xref ref-type="fig" rid="F8">Figs 8C, D</xref>) attached at anterodorsal corner of gonocoel, directed towards posteroventral corner. Telopodite without setae, cylindrical at base, distal two-thirds shaped like curled leaf, concave medially; apex acuminate; posterobasal margin curled medially; anterobasal margin similarly curved, extended posteriorly as subcylindrical solenomere bent slightly basally and terminating below apex of telopodite, solenomere apex narrowing but blunt. Prostatic groove following the curled posterobasal margin of telopodite to solenomere base, opening at solenomere tip. When retracted, gonocoxae forming two low, rounded mounds, their flat medial surfaces appressed with narrow longitudinal slit between, telopodites not visible.</p><fig id="F10" position="float" orientation="portrait"><label>Figure 10.</label><caption><p><bold>A</bold> <italic><tp:taxon-name>Notopyrgodesmus kulla</tp:taxon-name></italic> sp. n., male (left) and female (right) paratypes ex QM S92793. Scale bar = 5 mm <bold>B–D</bold> Dorsal views of midbody rings of males, not to same scale <bold>B</bold> <italic><tp:taxon-name>Notopyrgodesmus kulla</tp:taxon-name></italic> sp. n., paratype ex QM S92793 <bold>C</bold> <italic><tp:taxon-name>Notopyrgodesmus lanosus</tp:taxon-name></italic> sp. n., holotype <bold>D</bold> <italic><tp:taxon-name>Notopyrgodesmus weiri</tp:taxon-name></italic> sp. n., paratype ANIC 64-000251.</p></caption><graphic xmlns:xlink="http://www.w3.org/1999/xlink" xlink:href="ZooKeys-217-063-g010.jpg" position="float" orientation="portrait" xlink:type="simple"/></fig><p>Female with epigyne ca 1/3 ring width, slightly raised, rounded-rectangular with straight distal margin; cyphopods not examined.</p></tp:treatment-sec><tp:treatment-sec sec-type="Distribution"><title>Distribution.</title><p>Wet forest on Cape York Peninsula south to the Daintree area in tropical northern Queensland, a north-south distance of ca 350 km (<xref ref-type="fig" rid="F11">Fig. 11</xref>). Co-occurs with <italic><tp:taxon-name>Notopyrgodesmus weiri</tp:taxon-name></italic> sp. n. in the McIlwraith Range.</p><fig id="F11" position="float" orientation="portrait"><label>Figure 11.</label><caption><p>Localities in Queensland for <tp:taxon-name>Pyrgodesmidae</tp:taxon-name> described in this paper; see Fig. 1 for location within Australia. Northern Queensland map (top right): <italic><tp:taxon-name>Notopyrgodesmus kulla</tp:taxon-name></italic> sp. n. (filled squares), <italic><tp:taxon-name>Notopyrgodesmus lanosus</tp:taxon-name></italic> sp. n. (star) and <italic><tp:taxon-name>Notopyrgodesmus weiri</tp:taxon-name></italic> sp. n. (open circle). Southern Queensland map (bottom right): <italic><tp:taxon-name>Asticopyrgodesmus maiala</tp:taxon-name></italic> sp. n. (filled triangles), <italic><tp:taxon-name>Asticopyrgodesmus lamingtonensis</tp:taxon-name></italic> sp. n. (open square). Geographic projection; see text or Appendix for details of records. Qld = Queensland, NSW = New South Wales.</p></caption><graphic xmlns:xlink="http://www.w3.org/1999/xlink" xlink:href="ZooKeys-217-063-g011.jpg" position="float" orientation="portrait" xlink:type="simple"/></fig></tp:treatment-sec><tp:treatment-sec sec-type="Etymology"><title>Etymology.</title><p>Acronym, noun in apposition, for the four Aboriginal clans who are traditional owners of the McIlwraith Range: Kaanju, Umpila, Lama Lama and Ayapathu (<ext-link xmlns:xlink="http://www.w3.org/1999/xlink" ext-link-type="uri" xlink:href="http://www.derm.qld.gov.au/parks/kulla-mcilwraith-range/culture.html" xlink:type="simple">http://www.derm.qld.gov.au/parks/kulla-mcilwraith-range/culture.html</ext-link>;  accessed 12 July 2012). KULLA is also the name of the national park located in the Range.</p></tp:treatment-sec><tp:treatment-sec sec-type="Remarks"><title>Remarks.</title><p>The specimens from the southern part of the <italic><tp:taxon-name>Notopyrgodesmus kulla</tp:taxon-name></italic> range (<xref ref-type="fig" rid="F10">Fig. 10A</xref>) are mostly smaller (males ca 8 mm long, midbody overall width ca 1.5 mm) than those from the type locality and are less encrusted with soil particles.</p></tp:treatment-sec><tp:treatment-sec><!--Section generated to contain objects referenced in tp:taxon-treatment.--><fig id="F2" position="float" orientation="portrait"><label>Figure 2.</label><caption><p><bold>A, B</bold> Ventral views of head of <italic><tp:taxon-name>Asticopyrgodesmus maiala</tp:taxon-name></italic> sp. n., male paratype ex ANIC 64-000220 (<bold>A</bold>) and <italic><tp:taxon-name>Notopyrgodesmus weiri</tp:taxon-name></italic> sp. n., male paratype ANIC 64-000249 <bold>C, D, E</bold> Views of lobe-and-spike limbus on midbody rings (anterior at top) of <italic><tp:taxon-name>Asticopyrgodesmus maiala</tp:taxon-name></italic> sp. n., male paratype ex ANIC 64-000220 (<bold>C</bold>), <italic><tp:taxon-name>Nephopyrgodesmus eungella</tp:taxon-name></italic> sp. n., male paratype ex ANIC 64-000231 (<bold>D</bold>) and <italic><tp:taxon-name>Notopyrgodesmus kulla</tp:taxon-name></italic> sp. n., male paratype ex ANIC 64-000243 (<bold>E</bold>) <bold>F, G, H</bold> Views of prozonite sculpture on midbody rings (anterior at top) of <italic><tp:taxon-name>Asticopyrgodesmus lamingtonensis</tp:taxon-name></italic> sp. n., male paratype ex ANIC 64-000217 (<bold>F</bold>), <italic><tp:taxon-name>Notopyrgodesmus eungella</tp:taxon-name></italic> sp. n., male paratype ex ANIC 64-000231 (<bold>G</bold>) and <italic><tp:taxon-name>Notopyrgodesmus kulla</tp:taxon-name></italic> sp. n., male paratype ex ANIC 64-000243 (<bold>H</bold>). Scanning electron micrographs of uncoated specimens; scale bars: <bold>A</bold> = 0.5 mm, <bold>B</bold> = 0.2 mm, <bold>C</bold>, <bold>D</bold>, <bold>E, H</bold> = 0.05 mm, <bold>F</bold>, <bold>G</bold> = 0.1 mm.</p></caption><graphic xmlns:xlink="http://www.w3.org/1999/xlink" xlink:href="ZooKeys-217-063-g002.jpg" position="float" orientation="portrait" xlink:type="simple"/></fig><fig id="F3" position="float" orientation="portrait"><label>Figure 3.</label><caption><p><bold>A–E</bold> Left lateral views of anterior end. <bold>A</bold> <italic><tp:taxon-name>Asticopyrgodesmus maiala</tp:taxon-name></italic> sp. n., holotype <bold>B</bold> <italic><tp:taxon-name>Nephopyrgodesmus eungella</tp:taxon-name></italic> sp. n., male paratype ex ANIC 64-000231 <bold>C</bold> <italic><tp:taxon-name>Notopyrgodesmus kulla</tp:taxon-name></italic> sp. n., male paratype ex ANIC 64-000242 <bold>D</bold> <italic><tp:taxon-name>Nephopyrgodesmus lanosus</tp:taxon-name></italic> sp. n., holotype <bold>E</bold> <italic><tp:taxon-name>Nephopyrgodesmus weiri</tp:taxon-name></italic> sp. n., holotype <bold>F</bold> <italic><tp:taxon-name>Nephopyrgodesmus weiri</tp:taxon-name></italic> sp. n., male paratype ANIC 64-000251, dorsal view of anterior end. Images not to same scale.</p></caption><graphic xmlns:xlink="http://www.w3.org/1999/xlink" xlink:href="ZooKeys-217-063-g003.jpg" position="float" orientation="portrait" xlink:type="simple"/></fig><fig id="F4" position="float" orientation="portrait"><label>Figure 4.</label><caption><p>Left lateral views of posterior end of holotype. <bold>A</bold> <italic><tp:taxon-name>Asticopyrgodesmus maiala</tp:taxon-name></italic> sp. n. <bold>B</bold> <italic><tp:taxon-name>Asticopyrgodesmus lamingtonensis</tp:taxon-name></italic> sp. n. <bold>C</bold> <italic><tp:taxon-name>Nephopyrgodesmus eungella</tp:taxon-name></italic> sp. n. <bold>D</bold> <italic><tp:taxon-name>Notopyrgodesmus kulla</tp:taxon-name></italic> sp. n. <bold>E</bold> <italic><tp:taxon-name>Notopyrgodesmus lanosus</tp:taxon-name></italic> sp. n. <bold>F</bold> <italic><tp:taxon-name>Notopyrgodesmus weiri</tp:taxon-name></italic> sp. n. Images not to same scale.</p></caption><graphic xmlns:xlink="http://www.w3.org/1999/xlink" xlink:href="ZooKeys-217-063-g004.jpg" position="float" orientation="portrait" xlink:type="simple"/></fig><fig id="F5" position="float" orientation="portrait"><label>Figure 5.</label><caption><p>Right dorsolateral views of midbody, anterior to right. <bold>A</bold> <italic><tp:taxon-name>Asticopyrgodesmus maiala</tp:taxon-name></italic> sp. n., holotype <bold>B</bold> <italic><tp:taxon-name>Asticopyrgodesmus lamingtonensis</tp:taxon-name></italic> sp. n., holotype <bold>C</bold> <italic><tp:taxon-name>Nephopyrgodesmus eungella</tp:taxon-name></italic> sp. n., holotype <bold>D</bold> <italic><tp:taxon-name>Notopyrgodesmus kulla</tp:taxon-name></italic> sp. n., male paratype ex ANIC 64-000242 <bold>E</bold> <italic><tp:taxon-name>Notopyrgodesmus lanosus</tp:taxon-name></italic> sp. n., holotype <bold>F</bold> <italic><tp:taxon-name>Notopyrgodesmus weiri</tp:taxon-name></italic> sp. n., holotype. Images not to same scale. White circles: ozopore or porostele.</p></caption><graphic xmlns:xlink="http://www.w3.org/1999/xlink" xlink:href="ZooKeys-217-063-g005.jpg" position="float" orientation="portrait" xlink:type="simple"/></fig><fig id="F7" position="float" orientation="portrait"><label>Figure 7.</label><caption><p><bold>A</bold>, <bold>B</bold> <italic><tp:taxon-name>Asticopyrgodesmus maiala</tp:taxon-name></italic> sp. n., male paratypes ex ANIC 64-000220. <bold>A</bold> Ventral view (anterior at top) of left gonopod; <bold>c</bold> = aperture constriction, <bold>s</bold> = solenomere <bold>B</bold> Left lateral view of gonopods in situ <bold>C</bold>, <bold>D</bold> <italic><tp:taxon-name>Asticopyrgodesmus lamingtonensis</tp:taxon-name></italic> sp. n., male paratype ex ANIC 64-000217 <bold>C</bold> Left ventrolateral view of gonopods in situ <bold>D</bold> Close-up of view in <bold>C</bold>; <bold>s</bold> = solenomere. (See also Fig. 8A) <bold>E</bold> <italic><tp:taxon-name>Nephopyrgodesmus eungella</tp:taxon-name></italic> sp. n., male paratype ex ANIC 64-000231, ventral view of left gonopod telopodite; <bold>s</bold> = solenomere (see also Fig. 8B) <bold>F</bold> <italic><tp:taxon-name>Notopyrgodesmus kulla</tp:taxon-name></italic> sp. n., male paratype ex ANIC 64-000243, left lateral view of midbody porostele. Scanning electron micrographs of uncoated specimens; scale bars = 0.1 mm.</p></caption><graphic xmlns:xlink="http://www.w3.org/1999/xlink" xlink:href="ZooKeys-217-063-g007.jpg" position="float" orientation="portrait" xlink:type="simple"/></fig><fig id="F8" position="float" orientation="portrait"><label>Figure 8.</label><caption><p><bold>A</bold> Medial view of right gonopod telopodite of <italic><tp:taxon-name>Asticopyrgodesmus lamingtonensis</tp:taxon-name></italic> sp. n., paratype ex ANIC 64-000217 (see also Figs 7C, 7D) <bold>B</bold> Posterior view of right gonopod of <italic><tp:taxon-name>Nephopyrgodesmus eungella</tp:taxon-name></italic> sp. n., paratype ex ANIC 64-000231 (see also Fig. 7E) <bold>C</bold> Anterior view of left gonopod of <italic><tp:taxon-name>Notopyrgodesmus kulla</tp:taxon-name></italic> sp. n., QM S92795 <bold>D</bold> Medial view of right gonopod (retracted) of <italic><tp:taxon-name>Notopyrgodesmus kulla</tp:taxon-name></italic> sp. n., paratype ex ANIC 64-000239. Setation not shown; dashed line indicates course of prostatic groove. Drawings not to same scale.</p></caption><graphic xmlns:xlink="http://www.w3.org/1999/xlink" xlink:href="ZooKeys-217-063-g008.jpg" position="float" orientation="portrait" xlink:type="simple"/></fig></tp:treatment-sec></tp:taxon-treatment>
