# Supplementary material for: The first native Pyrgodesmidae (Diplopoda, Polydesmida) from Australia
Source: Zookeys. 2012 Aug 28;(217):63–85. doi: 10.3897/zookeys.217.3809 (PMC3433703; doi:10.3897/zookeys.217.3809)
Supplement: XML Treatment for Notopyrgodesmus lanosus [file zookeys.217.3809-treatment8.xml]

<!DOCTYPE tp:taxon-treatment
  PUBLIC "-//TaxonX//DTD Taxonomic Treatment Publishing DTD v0 20100105//EN" "tax-treatment-NSO.dtd">
<tp:taxon-treatment xmlns:tp="http://www.plazi.org/taxpub"><tp:treatment-meta><mixed-citation publication-type="journal"><person-group><name><surname>Mesibov</surname><given-names>Robert</given-names></name></person-group><article-title>The first native Pyrgodesmidae (Diplopoda, Polydesmida) from Australia</article-title><source>Zookeys</source><day>28</day><month>8</month><year>2012</year><volume>2012</volume><issue>217</issue><fpage>63</fpage><lpage>85</lpage><pub-id pub-id-type="doi">10.3897/zookeys.217.3809</pub-id></mixed-citation></tp:treatment-meta><tp:nomenclature><tp:taxon-name>
                            <tp:taxon-name-part taxon-name-part-type="genus">Notopyrgodesmus</tp:taxon-name-part>
                            <tp:taxon-name-part taxon-name-part-type="species">lanosus</tp:taxon-name-part>
                        <object-id xmlns:xlink="http://www.w3.org/1999/xlink" xlink:type="simple">urn:lsid:zoobank.org:act:D2D1FC34-764B-4695-8E7A-A4DD093270EF</object-id>
								<object-id xmlns:xlink="http://www.w3.org/1999/xlink" xlink:type="simple">http://species-id.net/wiki/Notopyrgodesmus_lanosus</object-id>
								</tp:taxon-name><tp:taxon-authority>Mesibov</tp:taxon-authority><tp:taxon-status xmlns:xlink="http://www.w3.org/1999/xlink" xlink:type="simple">sp. n.</tp:taxon-status><xref ref-type="fig" rid="F3">Figs 3D</xref><xref ref-type="fig" rid="F4">, 4E</xref><xref ref-type="fig" rid="F5">, 5E</xref><xref ref-type="fig" rid="F6">, 6C, 6D</xref><xref ref-type="fig" rid="F10">, 10C</xref></tp:nomenclature><tp:treatment-sec sec-type="Holotype"><title>Holotype.</title><p>Male, Cape Tribulation area, Qld, 16°03' to <named-content xmlns:xlink="http://www.w3.org/1999/xlink" content-type="dwc:verbatimCoordinates" xlink:type="simple">16°05'S, 145°28'E</named-content> ±5 km, 21-28 March 1984, A. Calder and T. Weir, ANIC berlesate 943, rainforest on steep slopes, ANIC 64-000248 (in 2 pieces).</p></tp:treatment-sec><tp:treatment-sec sec-type="Paratypes"><title>Paratypes.</title><p><bold>ANIC:</bold> 1 male, 1 female, 1 stadium 7 male, 1 stadium 7 female, details as for holotype, 64-000247.</p></tp:treatment-sec><tp:treatment-sec sec-type="Other material"><title>Other material.</title><p>None.</p></tp:treatment-sec><tp:treatment-sec sec-type="Diagnostic description"><title>Diagnostic description.</title><p>As for <italic><tp:taxon-name>Notopyrgodesmus kulla</tp:taxon-name></italic> sp. n., differing in the following details (see also <xref ref-type="fig" rid="F3">Figs 3D</xref><xref ref-type="fig" rid="F5">, 5E</xref><xref ref-type="fig" rid="F10">, 10C</xref>):</p><p>Male ca 7 mm long; ring 12: overall width 1.3 mm, overall width/prozonite width 1.9, maximum vertical diameter 0.8 mm; female very slightly larger. Anterior paramedian tubercles conical, apically rounded; posterior paramedian tubercles equally tall, apically with 2 short, rounded cones (<xref ref-type="fig" rid="F4">Fig. 4E</xref>). In male, female and stadium 7 juveniles, the collum, tergites, metatergites, paranota, preanal ring and epiproct irregularly and densely covered with long, hair-like structures with expanded tips (<xref ref-type="fig" rid="F6">Figs 6C, D</xref>); these structures tightly clustered at each of the 3 paramedian tubercle tips, the cluster appearing as a single ‘spine’ at low magnification. Porosteles on rings 5, 7, 9, 12, 15 in male, female, stadium 7 juveniles. Gonopods not significantly different in form from those of <italic><tp:taxon-name>Notopyrgodesmus kulla</tp:taxon-name></italic> sp. n., although proportionately smaller.</p></tp:treatment-sec><tp:treatment-sec sec-type="Distribution"><title>Distribution.</title><p>So far known only from rainforest at the type locality in tropical northern Queensland (<xref ref-type="fig" rid="F11">Fig. 11</xref>).</p></tp:treatment-sec><tp:treatment-sec sec-type="Etymology"><title>Etymology.</title><p>Latin <italic>lanosus</italic> (‘woolly’), referring to the dense covering of fine, hair-like structures in this species; adjective.</p></tp:treatment-sec><tp:treatment-sec><!--Section generated to contain objects referenced in tp:taxon-treatment.--><fig id="F3" position="float" orientation="portrait"><label>Figure 3.</label><caption><p><bold>A–E</bold> Left lateral views of anterior end. <bold>A</bold> <italic><tp:taxon-name>Asticopyrgodesmus maiala</tp:taxon-name></italic> sp. n., holotype <bold>B</bold> <italic><tp:taxon-name>Nephopyrgodesmus eungella</tp:taxon-name></italic> sp. n., male paratype ex ANIC 64-000231 <bold>C</bold> <italic><tp:taxon-name>Notopyrgodesmus kulla</tp:taxon-name></italic> sp. n., male paratype ex ANIC 64-000242 <bold>D</bold> <italic><tp:taxon-name>Nephopyrgodesmus lanosus</tp:taxon-name></italic> sp. n., holotype <bold>E</bold> <italic><tp:taxon-name>Nephopyrgodesmus weiri</tp:taxon-name></italic> sp. n., holotype <bold>F</bold> <italic><tp:taxon-name>Nephopyrgodesmus weiri</tp:taxon-name></italic> sp. n., male paratype ANIC 64-000251, dorsal view of anterior end. Images not to same scale.</p></caption><graphic xmlns:xlink="http://www.w3.org/1999/xlink" xlink:href="ZooKeys-217-063-g003.jpg" position="float" orientation="portrait" xlink:type="simple"/></fig><fig id="F4" position="float" orientation="portrait"><label>Figure 4.</label><caption><p>Left lateral views of posterior end of holotype. <bold>A</bold> <italic><tp:taxon-name>Asticopyrgodesmus maiala</tp:taxon-name></italic> sp. n. <bold>B</bold> <italic><tp:taxon-name>Asticopyrgodesmus lamingtonensis</tp:taxon-name></italic> sp. n. <bold>C</bold> <italic><tp:taxon-name>Nephopyrgodesmus eungella</tp:taxon-name></italic> sp. n. <bold>D</bold> <italic><tp:taxon-name>Notopyrgodesmus kulla</tp:taxon-name></italic> sp. n. <bold>E</bold> <italic><tp:taxon-name>Notopyrgodesmus lanosus</tp:taxon-name></italic> sp. n. <bold>F</bold> <italic><tp:taxon-name>Notopyrgodesmus weiri</tp:taxon-name></italic> sp. n. Images not to same scale.</p></caption><graphic xmlns:xlink="http://www.w3.org/1999/xlink" xlink:href="ZooKeys-217-063-g004.jpg" position="float" orientation="portrait" xlink:type="simple"/></fig><fig id="F5" position="float" orientation="portrait"><label>Figure 5.</label><caption><p>Right dorsolateral views of midbody, anterior to right. <bold>A</bold> <italic><tp:taxon-name>Asticopyrgodesmus maiala</tp:taxon-name></italic> sp. n., holotype <bold>B</bold> <italic><tp:taxon-name>Asticopyrgodesmus lamingtonensis</tp:taxon-name></italic> sp. n., holotype <bold>C</bold> <italic><tp:taxon-name>Nephopyrgodesmus eungella</tp:taxon-name></italic> sp. n., holotype <bold>D</bold> <italic><tp:taxon-name>Notopyrgodesmus kulla</tp:taxon-name></italic> sp. n., male paratype ex ANIC 64-000242 <bold>E</bold> <italic><tp:taxon-name>Notopyrgodesmus lanosus</tp:taxon-name></italic> sp. n., holotype <bold>F</bold> <italic><tp:taxon-name>Notopyrgodesmus weiri</tp:taxon-name></italic> sp. n., holotype. Images not to same scale. White circles: ozopore or porostele.</p></caption><graphic xmlns:xlink="http://www.w3.org/1999/xlink" xlink:href="ZooKeys-217-063-g005.jpg" position="float" orientation="portrait" xlink:type="simple"/></fig><fig id="F6" position="float" orientation="portrait"><label>Figure 6.</label><caption><p><bold>A, B</bold> Ventrolateral views of telson of <italic><tp:taxon-name>Asticopyrgodesmus maiala</tp:taxon-name></italic> sp. n., male paratype ex ANIC 64-000220 (<bold>A</bold>) and <italic><tp:taxon-name>Notopyrgodesmus weiri</tp:taxon-name></italic> sp. n., male paratype ANIC 64-000249 (<bold>B</bold>) <bold>C</bold> Right lateral view of midbody ring of <italic><tp:taxon-name>Notopyrgodesmus kulla</tp:taxon-name></italic> sp. n., male paratype ex ANIC 64-000243, anterior to upper right; <bold>s</bold> = ‘spine’ on tip of paramedian tubercle <bold>D</bold> Close-up of hair-like cuticular outgrowths on specimen in <bold>C</bold> Scanning electron micrographs of uncoated specimens; scale bars: <bold>A</bold>, <bold>B</bold> = 0.1 mm, <bold>C</bold> = 0.25 mm, <bold>D</bold> = 0.025 mm.</p></caption><graphic xmlns:xlink="http://www.w3.org/1999/xlink" xlink:href="ZooKeys-217-063-g006.jpg" position="float" orientation="portrait" xlink:type="simple"/></fig><fig id="F10" position="float" orientation="portrait"><label>Figure 10.</label><caption><p><bold>A</bold> <italic><tp:taxon-name>Notopyrgodesmus kulla</tp:taxon-name></italic> sp. n., male (left) and female (right) paratypes ex QM S92793. Scale bar = 5 mm <bold>B–D</bold> Dorsal views of midbody rings of males, not to same scale <bold>B</bold> <italic><tp:taxon-name>Notopyrgodesmus kulla</tp:taxon-name></italic> sp. n., paratype ex QM S92793 <bold>C</bold> <italic><tp:taxon-name>Notopyrgodesmus lanosus</tp:taxon-name></italic> sp. n., holotype <bold>D</bold> <italic><tp:taxon-name>Notopyrgodesmus weiri</tp:taxon-name></italic> sp. n., paratype ANIC 64-000251.</p></caption><graphic xmlns:xlink="http://www.w3.org/1999/xlink" xlink:href="ZooKeys-217-063-g010.jpg" position="float" orientation="portrait" xlink:type="simple"/></fig><fig id="F11" position="float" orientation="portrait"><label>Figure 11.</label><caption><p>Localities in Queensland for <tp:taxon-name>Pyrgodesmidae</tp:taxon-name> described in this paper; see Fig. 1 for location within Australia. Northern Queensland map (top right): <italic><tp:taxon-name>Notopyrgodesmus kulla</tp:taxon-name></italic> sp. n. (filled squares), <italic><tp:taxon-name>Notopyrgodesmus lanosus</tp:taxon-name></italic> sp. n. (star) and <italic><tp:taxon-name>Notopyrgodesmus weiri</tp:taxon-name></italic> sp. n. (open circle). Southern Queensland map (bottom right): <italic><tp:taxon-name>Asticopyrgodesmus maiala</tp:taxon-name></italic> sp. n. (filled triangles), <italic><tp:taxon-name>Asticopyrgodesmus lamingtonensis</tp:taxon-name></italic> sp. n. (open square). Geographic projection; see text or Appendix for details of records. Qld = Queensland, NSW = New South Wales.</p></caption><graphic xmlns:xlink="http://www.w3.org/1999/xlink" xlink:href="ZooKeys-217-063-g011.jpg" position="float" orientation="portrait" xlink:type="simple"/></fig></tp:treatment-sec></tp:taxon-treatment>
