# Supplementary material for: The first native Pyrgodesmidae (Diplopoda, Polydesmida) from Australia
Source: Zookeys. 2012 Aug 28;(217):63–85. doi: 10.3897/zookeys.217.3809 (PMC3433703; doi:10.3897/zookeys.217.3809)
Supplement: XML Treatment for Notopyrgodesmus weiri [file zookeys.217.3809-treatment9.xml]

<!DOCTYPE tp:taxon-treatment
  PUBLIC "-//TaxonX//DTD Taxonomic Treatment Publishing DTD v0 20100105//EN" "tax-treatment-NSO.dtd">
<tp:taxon-treatment xmlns:tp="http://www.plazi.org/taxpub"><tp:treatment-meta><mixed-citation publication-type="journal"><person-group><name><surname>Mesibov</surname><given-names>Robert</given-names></name></person-group><article-title>The first native Pyrgodesmidae (Diplopoda, Polydesmida) from Australia</article-title><source>Zookeys</source><day>28</day><month>8</month><year>2012</year><volume>2012</volume><issue>217</issue><fpage>63</fpage><lpage>85</lpage><pub-id pub-id-type="doi">10.3897/zookeys.217.3809</pub-id></mixed-citation></tp:treatment-meta><tp:nomenclature><tp:taxon-name>
                            <tp:taxon-name-part taxon-name-part-type="genus">Notopyrgodesmus</tp:taxon-name-part>
                            <tp:taxon-name-part taxon-name-part-type="species">weiri</tp:taxon-name-part>
                        <object-id xmlns:xlink="http://www.w3.org/1999/xlink" xlink:type="simple">urn:lsid:zoobank.org:pub:3804BB73-6460-434F-91C8-225173EF2FDA</object-id>
								<object-id xmlns:xlink="http://www.w3.org/1999/xlink" xlink:type="simple">http://species-id.net/wiki/Notopyrgodesmus_weiri</object-id>
								</tp:taxon-name><tp:taxon-authority>Mesibov</tp:taxon-authority><tp:taxon-status xmlns:xlink="http://www.w3.org/1999/xlink" xlink:type="simple">sp. n.</tp:taxon-status><xref ref-type="fig" rid="F2">Figs 2B</xref><xref ref-type="fig" rid="F3">, 3E, 3F</xref><xref ref-type="fig" rid="F4">, 4F</xref><xref ref-type="fig" rid="F5">, 5F</xref><xref ref-type="fig" rid="F6">, 6B</xref><xref ref-type="fig" rid="F10">, 10D</xref></tp:nomenclature><tp:treatment-sec sec-type="Holotype"><title>Holotype.</title><p>Male, 11 km W by N of Bald Hill, McIlwraith Range, Qld, <named-content xmlns:xlink="http://www.w3.org/1999/xlink" content-type="dwc:verbatimCoordinates" xlink:type="simple">13°44'S, 143°20'E</named-content> ±2 km, 520 m, 27 June - 12 July 1989, T.A. Weir, ANIC berlesate 1112, search party campsite, closed forest, flood debris, ANIC 64-000250.</p></tp:treatment-sec><tp:treatment-sec sec-type="Paratypes"><title>Paratypes.</title><p><bold>ANIC:</bold> 1 male, details as for holotype 64-000251; 1 male, same data but ANIC berlesate 1114, leaf litter and flood debris, 64-000249.</p></tp:treatment-sec><tp:treatment-sec sec-type="Other material"><title>Other material.</title><p>None.</p></tp:treatment-sec><tp:treatment-sec sec-type="Diagnostic description"><title>Diagnostic description.</title><p>As for <italic><tp:taxon-name>Notopyrgodesmus kulla</tp:taxon-name></italic> sp. n., differing in the following details (see also <xref ref-type="fig" rid="F2">Figs 2B</xref><xref ref-type="fig" rid="F3">, 3E, 3F</xref><xref ref-type="fig" rid="F6">, 6B</xref>):</p><p>Male ca 6 mm long; ring 12: overall width 1.3 mm, overall width/prozonite width 2.4, maximum vertical diameter 0.6 mm. Paranota (<xref ref-type="fig" rid="F5">Fig. 5F</xref><xref ref-type="fig" rid="F10">, 10D</xref>) divided laterally into anterior and posterior lobes by prominent notch; porostele-bearing posterior lobes distinctly shorter than anterior lobes on same ring. Paramedian tubercles conical, apically rounded, beginning ring 14 increasingly extended, the posterior tubercle taller and directed posterodorsally (<xref ref-type="fig" rid="F4">Fig. 4F</xref>). No prominent tubercle on posterior metatergal margin above base of paranotum. Gonopods not significantly different in form from those of <italic><tp:taxon-name>Notopyrgodesmus kulla</tp:taxon-name></italic> sp. n., although proportionately smaller.</p></tp:treatment-sec><tp:treatment-sec sec-type="Distribution"><title>Distribution.</title><p>So far known only from wet forest at the type locality on Cape York Peninsula, Queensland (<xref ref-type="fig" rid="F11">Fig. 11</xref>). Co-occurs with <italic><tp:taxon-name>Notopyrgodesmus kulla</tp:taxon-name></italic> sp. n.</p></tp:treatment-sec><tp:treatment-sec sec-type="Etymology"><title>Etymology.</title><p>To honour Tom Weir, CSIRO entomologist and diligent collector; adjective.</p></tp:treatment-sec><tp:treatment-sec sec-type="Remarks"><title>Remarks.</title><p>Since <italic><tp:taxon-name>Notopyrgodesmus kulla</tp:taxon-name></italic> sp. n. and <italic><tp:taxon-name>Notopyrgodesmus weiri</tp:taxon-name></italic> co-occur, it is clear that mate recognition in these species depends in syntopy on factors, including body size, other than gonopod form.</p></tp:treatment-sec><tp:treatment-sec><!--Section generated to contain objects referenced in tp:taxon-treatment.--><fig id="F2" position="float" orientation="portrait"><label>Figure 2.</label><caption><p><bold>A, B</bold> Ventral views of head of <italic><tp:taxon-name>Asticopyrgodesmus maiala</tp:taxon-name></italic> sp. n., male paratype ex ANIC 64-000220 (<bold>A</bold>) and <italic><tp:taxon-name>Notopyrgodesmus weiri</tp:taxon-name></italic> sp. n., male paratype ANIC 64-000249 <bold>C, D, E</bold> Views of lobe-and-spike limbus on midbody rings (anterior at top) of <italic><tp:taxon-name>Asticopyrgodesmus maiala</tp:taxon-name></italic> sp. n., male paratype ex ANIC 64-000220 (<bold>C</bold>), <italic><tp:taxon-name>Nephopyrgodesmus eungella</tp:taxon-name></italic> sp. n., male paratype ex ANIC 64-000231 (<bold>D</bold>) and <italic><tp:taxon-name>Notopyrgodesmus kulla</tp:taxon-name></italic> sp. n., male paratype ex ANIC 64-000243 (<bold>E</bold>) <bold>F, G, H</bold> Views of prozonite sculpture on midbody rings (anterior at top) of <italic><tp:taxon-name>Asticopyrgodesmus lamingtonensis</tp:taxon-name></italic> sp. n., male paratype ex ANIC 64-000217 (<bold>F</bold>), <italic><tp:taxon-name>Notopyrgodesmus eungella</tp:taxon-name></italic> sp. n., male paratype ex ANIC 64-000231 (<bold>G</bold>) and <italic><tp:taxon-name>Notopyrgodesmus kulla</tp:taxon-name></italic> sp. n., male paratype ex ANIC 64-000243 (<bold>H</bold>). Scanning electron micrographs of uncoated specimens; scale bars: <bold>A</bold> = 0.5 mm, <bold>B</bold> = 0.2 mm, <bold>C</bold>, <bold>D</bold>, <bold>E, H</bold> = 0.05 mm, <bold>F</bold>, <bold>G</bold> = 0.1 mm.</p></caption><graphic xmlns:xlink="http://www.w3.org/1999/xlink" xlink:href="ZooKeys-217-063-g002.jpg" position="float" orientation="portrait" xlink:type="simple"/></fig><fig id="F3" position="float" orientation="portrait"><label>Figure 3.</label><caption><p><bold>A–E</bold> Left lateral views of anterior end. <bold>A</bold> <italic><tp:taxon-name>Asticopyrgodesmus maiala</tp:taxon-name></italic> sp. n., holotype <bold>B</bold> <italic><tp:taxon-name>Nephopyrgodesmus eungella</tp:taxon-name></italic> sp. n., male paratype ex ANIC 64-000231 <bold>C</bold> <italic><tp:taxon-name>Notopyrgodesmus kulla</tp:taxon-name></italic> sp. n., male paratype ex ANIC 64-000242 <bold>D</bold> <italic><tp:taxon-name>Nephopyrgodesmus lanosus</tp:taxon-name></italic> sp. n., holotype <bold>E</bold> <italic><tp:taxon-name>Nephopyrgodesmus weiri</tp:taxon-name></italic> sp. n., holotype <bold>F</bold> <italic><tp:taxon-name>Nephopyrgodesmus weiri</tp:taxon-name></italic> sp. n., male paratype ANIC 64-000251, dorsal view of anterior end. Images not to same scale.</p></caption><graphic xmlns:xlink="http://www.w3.org/1999/xlink" xlink:href="ZooKeys-217-063-g003.jpg" position="float" orientation="portrait" xlink:type="simple"/></fig><fig id="F4" position="float" orientation="portrait"><label>Figure 4.</label><caption><p>Left lateral views of posterior end of holotype. <bold>A</bold> <italic><tp:taxon-name>Asticopyrgodesmus maiala</tp:taxon-name></italic> sp. n. <bold>B</bold> <italic><tp:taxon-name>Asticopyrgodesmus lamingtonensis</tp:taxon-name></italic> sp. n. <bold>C</bold> <italic><tp:taxon-name>Nephopyrgodesmus eungella</tp:taxon-name></italic> sp. n. <bold>D</bold> <italic><tp:taxon-name>Notopyrgodesmus kulla</tp:taxon-name></italic> sp. n. <bold>E</bold> <italic><tp:taxon-name>Notopyrgodesmus lanosus</tp:taxon-name></italic> sp. n. <bold>F</bold> <italic><tp:taxon-name>Notopyrgodesmus weiri</tp:taxon-name></italic> sp. n. Images not to same scale.</p></caption><graphic xmlns:xlink="http://www.w3.org/1999/xlink" xlink:href="ZooKeys-217-063-g004.jpg" position="float" orientation="portrait" xlink:type="simple"/></fig><fig id="F5" position="float" orientation="portrait"><label>Figure 5.</label><caption><p>Right dorsolateral views of midbody, anterior to right. <bold>A</bold> <italic><tp:taxon-name>Asticopyrgodesmus maiala</tp:taxon-name></italic> sp. n., holotype <bold>B</bold> <italic><tp:taxon-name>Asticopyrgodesmus lamingtonensis</tp:taxon-name></italic> sp. n., holotype <bold>C</bold> <italic><tp:taxon-name>Nephopyrgodesmus eungella</tp:taxon-name></italic> sp. n., holotype <bold>D</bold> <italic><tp:taxon-name>Notopyrgodesmus kulla</tp:taxon-name></italic> sp. n., male paratype ex ANIC 64-000242 <bold>E</bold> <italic><tp:taxon-name>Notopyrgodesmus lanosus</tp:taxon-name></italic> sp. n., holotype <bold>F</bold> <italic><tp:taxon-name>Notopyrgodesmus weiri</tp:taxon-name></italic> sp. n., holotype. Images not to same scale. White circles: ozopore or porostele.</p></caption><graphic xmlns:xlink="http://www.w3.org/1999/xlink" xlink:href="ZooKeys-217-063-g005.jpg" position="float" orientation="portrait" xlink:type="simple"/></fig><fig id="F6" position="float" orientation="portrait"><label>Figure 6.</label><caption><p><bold>A, B</bold> Ventrolateral views of telson of <italic><tp:taxon-name>Asticopyrgodesmus maiala</tp:taxon-name></italic> sp. n., male paratype ex ANIC 64-000220 (<bold>A</bold>) and <italic><tp:taxon-name>Notopyrgodesmus weiri</tp:taxon-name></italic> sp. n., male paratype ANIC 64-000249 (<bold>B</bold>) <bold>C</bold> Right lateral view of midbody ring of <italic><tp:taxon-name>Notopyrgodesmus kulla</tp:taxon-name></italic> sp. n., male paratype ex ANIC 64-000243, anterior to upper right; <bold>s</bold> = ‘spine’ on tip of paramedian tubercle <bold>D</bold> Close-up of hair-like cuticular outgrowths on specimen in <bold>C</bold> Scanning electron micrographs of uncoated specimens; scale bars: <bold>A</bold>, <bold>B</bold> = 0.1 mm, <bold>C</bold> = 0.25 mm, <bold>D</bold> = 0.025 mm.</p></caption><graphic xmlns:xlink="http://www.w3.org/1999/xlink" xlink:href="ZooKeys-217-063-g006.jpg" position="float" orientation="portrait" xlink:type="simple"/></fig><fig id="F10" position="float" orientation="portrait"><label>Figure 10.</label><caption><p><bold>A</bold> <italic><tp:taxon-name>Notopyrgodesmus kulla</tp:taxon-name></italic> sp. n., male (left) and female (right) paratypes ex QM S92793. Scale bar = 5 mm <bold>B–D</bold> Dorsal views of midbody rings of males, not to same scale <bold>B</bold> <italic><tp:taxon-name>Notopyrgodesmus kulla</tp:taxon-name></italic> sp. n., paratype ex QM S92793 <bold>C</bold> <italic><tp:taxon-name>Notopyrgodesmus lanosus</tp:taxon-name></italic> sp. n., holotype <bold>D</bold> <italic><tp:taxon-name>Notopyrgodesmus weiri</tp:taxon-name></italic> sp. n., paratype ANIC 64-000251.</p></caption><graphic xmlns:xlink="http://www.w3.org/1999/xlink" xlink:href="ZooKeys-217-063-g010.jpg" position="float" orientation="portrait" xlink:type="simple"/></fig><fig id="F11" position="float" orientation="portrait"><label>Figure 11.</label><caption><p>Localities in Queensland for <tp:taxon-name>Pyrgodesmidae</tp:taxon-name> described in this paper; see Fig. 1 for location within Australia. Northern Queensland map (top right): <italic><tp:taxon-name>Notopyrgodesmus kulla</tp:taxon-name></italic> sp. n. (filled squares), <italic><tp:taxon-name>Notopyrgodesmus lanosus</tp:taxon-name></italic> sp. n. (star) and <italic><tp:taxon-name>Notopyrgodesmus weiri</tp:taxon-name></italic> sp. n. (open circle). Southern Queensland map (bottom right): <italic><tp:taxon-name>Asticopyrgodesmus maiala</tp:taxon-name></italic> sp. n. (filled triangles), <italic><tp:taxon-name>Asticopyrgodesmus lamingtonensis</tp:taxon-name></italic> sp. n. (open square). Geographic projection; see text or Appendix for details of records. Qld = Queensland, NSW = New South Wales.</p></caption><graphic xmlns:xlink="http://www.w3.org/1999/xlink" xlink:href="ZooKeys-217-063-g011.jpg" position="float" orientation="portrait" xlink:type="simple"/></fig></tp:treatment-sec></tp:taxon-treatment>
